# Supplementary material for: Patterns of salinity regime in coastal lakes based on structure of benthic invertebrates
Source: PLoS One. 2018 Nov 26;13(11):e0207825. doi: 10.1371/journal.pone.0207825 (PMC6257944; doi:10.1371/journal.pone.0207825)
Supplement: S3 Table — (XLSX) [file pone.0207825.s003.xlsx]

## Sheet: full date
Lake	Salinity level	Month	Year	SD	Temp	pH	DO%	EC	PSU	Cl-	NO2-	NO3-	NH4+	PO43-	TP	SO42-	TOC	DOC	Chl-a	Na+	K+	Ca2+	OLIGOCHAETA	Hediste diversicoilor	Pygospio elegans	Rhithropanopeus harrisii	Palaemon elegans	Mysis mixta	Asellus aquaticus	Gammarus debeni	Gammarus oceanicus	Corophium volutator	Idotea balthica	Neomysis integer	Glossiphonia complanata	Erpobdella octoculata	Haementeria sp.	Pisicola geometra	Chironomus plumosus	Chironomidae n.det.	Dicrochironomus sp.	Procladius sp.	Polypedilum sp.	Psectrocladius sp.	Bezzia sp.	Microtendipes sp.	Sergentia sp.	Einfeldia sp.	Clunio sp.
L1	1	1	Y+1	40	14.3667	8.495	102.55	210.333	0.0666667	51.937	0.45	0.522	0.321	0.169	0.4679	14.696	12.35	10.21	171.938	27.23	2.873	37.53	74.1	0	0	0	0	0	0	0	0	0	0	0	0	0	0	0	59.3	0	0	59.3	0	0	0	0	0	0	0
L1	1	2	Y+2	25	26.8	8.85	134.867	207	0.0633333	60.596	0.407	0.56	0.225	0.149533	0.20154	9.942	12.74	9.98	343.795	36.479	3.579	12.904	44.4	0	0	0	0	0	0	0	0	0	0	0	0	0	0	0	192.6	0	0	29.6	0	0	0	0	0	0	0
L1	1	3	Y+1	35	13.925	8.325	105.475	227.5	0.07	52.5	0.052	0.206	0.124	0.14	0.5145	12.898	18.57	13.75	349.894	33.912	3.936	33.92	29.6	0	0	0	0	0	0	0	0	0	0	0	0	0	0	0	0	0	0	0	429.6	0	0	0	0	0	0
L1	1	1	Y+2	30	15.1	8.76	113.1	214.5	0.07	50.09	0.459	0.829	0.178	0.231511	0.60363	18.803	8.08	6.61	316.189	28.327	6.434	19.841	14.8	0	0	0	0	0	0	0	0	0	0	0	0	0	0	0	163	0	0	0	0	0	0	0	0	0	0
L1	1	2	Y+1	30	15.4	8.36	76.9	447	0.217	56.191	0.479	0.732	0.083	0.168822	1.03625	13.684	13.84	9.6	569.236	38.337	3.925	38.117	14.8	0	0	0	0	0	0	0	0	0	0	0	0	0	0	0	251.9	0	0	0	0	0	0	0	0	0	0
L1	1	3	Y+2	20	14.3	8.64	88.7	514.3	0.251	55.61	0.742	0.997	0.369	0.175	0.741	13.332	14	10.02	133.394	34.568	3.217	31.457	14.8	0	0	0	0	0	0	0	0	0	0	0	0	0	0	0	0	0	0	29.6	177.8	0	0	0	0	0	0
L1	1	1	Y+1	40	14.1833	8.745	116.2	205.167	0.07	54.19	0.582	1.579	0.345	0.198	0.6623	14.894	12.54	9.54	95.3941	33.775	3.286	18.685	74.1	0	0	0	0	0	0	0	0	0	0	0	0	0	0	0	88.9	0	0	0	0	0	0	0	0	0	0
L1	1	2	Y+2	20	26.5	8.9	133.533	210.667	0.0666667	60.125	0.445	0.639	0.214	0.168822	0.859	9.387	16.19	11.51	15.3266	36.285	3.665	12.471	0	0	0	0	0	0	0	0	0	0	0	0	0	0	0	0	74.1	0	0	14.8	0	0	0	0	0	0	0
L1	1	3	Y+1	30	14.0143	8.68	110.7	216.571	0.07	56.569	0.042	0.218	0.365	0.099	0.5852	11.257	15.95	14.42	22.65	36.29	3.892	29.362	14.8	0	0	0	0	0	0	0	0	0	0	0	0	0	0	0	0	0	0	0	8474.1	281.5	0	0	0	0	0
L1	1	1	Y+2	35	13.9	8.8	115	210.4	0.07	50.179	0.445	0.622	0.175	0.231511	0.74449	17.635	8.74	6.41	39.92	27.832	6.278	20.131	0	0	0	0	0	0	0	0	0	0	0	0	0	0	0	0	0	0	0	0	0	0	0	0	0	0	0
L1	1	2	Y+1	30	15.7	8.66	83.1	429.2	0.21	56.906	0.745	1.687	0.114	0.173644	0.88894	12.743	20.04	12.56	21.53	37.339	4.121	17.717	29.6	0	0	0	0	0	0	0	0	0	0	0	0	0	0	0	74.1	44.4	0	0	296.3	0	0	0	0	0	0
L1	1	3	Y+2	25	14.2	8.77	87.1	513.9	0.261	54.213	0.549	0.749	0.541	0.222	0.436	10.571	16.74	12.54	22.06	35.147	4.221	18.147	0	0	0	0	0	0	0	0	0	0	0	0	0	0	0	0	163	0	0	0	340.7	0		0	0	0	0
L1	1	1	Y+1	45	14.16	8.678	110.02	207.2	0.07	53.612	0.457	0.654	0.324	0.155	1.1078	15.704	18.32	11.73	34.76	33.916	3.059	19.188	355.6	0	0	0	0	0	0	0	0	0	0	0	0	0	0	0	0	0	0	0	44.4	0	0	0	0	0	0
L1	1	2	Y+2	35	25.9667	8.91667	145.167	206.667	0.0666667	60.134	0.401	0.752	0.301	0.168822	0.19823	9.463	20.6	13.94	21.53	36.623	3.701	13.892	44.4	0	0	0	0	0	0	0	0	0	0	0	0	0	0	0	0	0	0	0	0	0	0	0	0	0	0
L1	1	3	Y+1	30	13.52	8.59	106.06	218.8	0.07	54.649	0.049	0.263	0.425	0.287	0.4023	11.289	21.04	20.11	36.5	35.592	3.842	30.352	0	0	0	0	0	0	0	0	0	0	0	0	0	0	0	0	207.4	0	0	14.8	0	0	0	0	0	0	0
L1	1	1	Y+2	25	14.5	8.86	116.9	202.9	0.06	49.883	0.956	0.798	0.195	0.245978	0.75614	17.713	8.09	6.44	26.76	27.701	3.295	21.636	0	0	0	0	0	0	0	0	0	0	0	0	0	0	0	0	0	0	0	0	0	0	0	0	0	0	0
L1	1	2	Y+1	25	15.7	8.71	87.1	425.9	0.21	56.762	0.745	0.692	0.201	0.212222	0.8893	14.828	18.3	13.35	39.9858	36.908	4.406	15.821	207.4	0	0	0	0	0	0	0	0	0	0	0	0	0	0	0	14.8	0	0	0	237	14.8	0	0	0	0	0
L1	1	3	Y+2	30	14.6	9.05	88.6	509.1	0.245	51.236	0.632	0.841	0.654	0.229	0.4732	12.325	16.9	12.87	38.3958	33.214	3.245	16.547	29.6	0	0	0	0	0	0	0	0	0	0	0	0	0	0	0	0	0	0	0	533.3	0	0	0	0	0	0
L1	1	1	Y+1	45	15.4	8.89	130.5	189	0.06	49.019	0.581	0.832	0.321	0.1303	0.5882	13.729	18.45	7.68	41.0433	29.847	3.171	17.564	1525.9	0	0	0	0	0	0	0	0	0	0	0	0	0	0	0	237	0	0	0	0	0	14.8	0	0	0	0
L1	1	2	Y+2	32	28.2	8.94	137.2	199	0.06	54.571	0.435	0.607	0.21	0.1206	0.18981	8.387	22.84	14.76	46.1565	32.849	3.373	11.389	948.1	0	0	0	0	0	0	0	0	0	0	0	0	0	0	0	651.9	0	0	118.5	0	0	29.6	0	0	0	0
L1	1	3	Y+1	30	13.8	8.01	80.3	218	0.07	52.62	0.05	0.2	0.145	0.365	0.46956	8.931	13.43	6.95	74.297	33.531	3.611	31.343	0	0	0	0	0	0	0	0	0	0	0	0	0	0	0	0	0	0	0	0	59.3	0	74.1	0	0	0	0
L1	1	1	Y+2	35	16.2	8.73	126.4	206	0.07	50.697	0.277	0.387	0.173	0.2508	0.8218	16.316	9.2	7.17	47.1149	28.148	6.261	20.634	0	0	0	0	0	0	0	0	0	0	0	0	0	0	0	0	0	0	0	0	0	0	0	0	0	0	0
L1	1	2	Y+1	25	16	8.59	95.4	397.8	0.19	48.111	0.457	1	0.074	0.192933	0.90554	12.792	12.2	9.57	14.2368	31.588	3.568	17.646	88.9	0	0	0	0	0	0	0	0	0	0	0	0	0	0	0	637	59.3	0	14.8	0	0	0	0	0	0	0
L1	1	3	Y+2	25	14.7	8.68	86.7	511	0.25	51.51	0.845	1.579	0.604	0.183	0.72249	13.67	16.18	10.39	35.8121	34.138	4.403	55.034	59.3	0	0	0	0	0	0	0	0	0	0	0	0	0	0	0	0	0	0	0	385.2	0	0	0	0	0	0
L1	1	1	Y+1	50	13.7	8.64167	107.4	190.5	0.06	48.682	0.557	0.768	0.014	0.11945	0.4618	13.922	9.21	6.21	6.30544	30.364	3.097	17.065	163	0	0	0	0	0	0	0	0	0	0	0	0	0	0	0	88.9	0	0	14.8	0	0	14.8	0	0	29.6	0
L1	1	2	Y+2	35	25.1333	8.64667	122.533	200	0.06	53.931	0.403	0.62	0.32	0.173644	0.13535	7.951	16.42	12.93	5.73819	32.408	3.186	16.67	14.8	0	0	0	0	0	0	0	0	0	0	0	0	0	0	0	118.5	0	0	0	0	0	0	0	0	0	0
L1	1	3	Y+1	35	14.1308	8.44462	102.269	216.077	0.07	51.759	0.051	0.226	0.514	0.176	0.04237	9.028	12.7	6.98	5.81428	33.527	3.639	31.728	29.6	0	0	0	0	0	0	0	0	0	0	0	0	0	0	0	0	0	0	0	44.4	0	0	0	0	0	0
L1	1	1	Y+2	35	14.4	8.67	106.9	210.9	0.07	51.635	0.449	0.826	0.16	0.241156	0.73155	18.048	9.2	7.76	6.08717	28.445	6.259	28.905	74.1	0	0	0	0	0	0	0	0	0	0	0	0	0	0	0	0	0	0	14.8	0	0	0	0	14.8	29.6	0
L1	1	2	Y+1	25	16.3	8.6	76.1	406	0.2	49.763	0.871	1.444	0.304	0.144711	0.79169	12.788	12.67	10.24	5.98725	32.637	3.767	18.561	29.6	0	0	0	0	0	0	0	0	0	0	0	0	0	0	0	118.5	0	0	0	0	0	0	0	0	0	0
L1	1	3	Y+2	25	14.7	8.62	86.7	511	0.25	56.047	1.109	1.46	0.604	0.219	0.74625	23.111	15.99	10.15	6.12165	34.477	3.912	51.804	14.8	0	0	0	0	0	0	0	0	0	0	0	0	0	0	0	0	0	0	74.1	44.4	0	0	0	0	0	0
L1	1	1	Y+1	50	13.775	8.7775	114.275	192.25	0.06	49.553	0.751	1.701	0.251	0.193	0.1413	14.077	10.03	7.77	5.66286	31.19	3.356	17.941	0	0	0	0	0	0	0	0	0	0	0	0	0	0	0	0	0	0	14.8	14.8	0	0	0	0	0	44.4	0
L1	1	2	Y+2	35	25.05	8.79	139.45	282.5	0.09	54.298	0.441	0.715	0.039	0.139889	0.18197	8.042	15.45	11.71	5.87351	32.874	3.302	18.884	29.6	0	0	0	0	0	0	0	0	0	0	0	0	0	0	0	44.4	0	0	44.4	0	0	0	0	0	0	0
L1	1	3	Y+1	30	13.5	8.02	78.85	212	0.07	51.295	0.048	0.225	0.367	0.199	0.25251	8.835	16.73	11.77	6.10407	33.827	3.76	29.832	88.9	0	0	0	0	0	0	0	0	0	0	0	0	0	0	0	14.8	0	0	651.9	533.3	0	0	0	0	0	0
L1	1	1	Y+2	35	14.2	8.56	111.3	207.3	0.07	53.231	0.956	1.379	0.208	0.212222	0.78791	26.808	7.75	6.25	6.34243	29.466	6.353	23.978	44.4	0	0	0	0	0	0	0	0	0	0	0	0	0	0	0	59.3	0	0	29.6	0	0	0	0	177.8	29.6	0
L1	1	2	Y+1	30	16.1	8.53	80.4	406	0.2	49.251	0.547	0.874	0.095	0.188111	0.9114	12.554	16.66	9.84	6.1426	32.267	3.716	17.046	148.1	0	0	0	0	0	0	0	0	0	0	0	0	0	0	0	29.6	0	0	0	0	0	0	0	355.6	0	0
L1	1	3	Y+2	30	14	9.45	79.3	511.6	0.25	52.692	1.113	1.643	0.995	0.328	0.25194	15.096	16.78	11.29	6.27342	35.465	4.096	49.245	59.3	0	0	0	0	0	0	0	0	0	0	0	0	0	0	0	0	0	0	0	0	0	0	0	266.7	0	0
L1	1	1	Y+1	30	15.1333	7.90667	70.4	256	0.08	54.175	0.593	0.889	0.214	0.46665	1.05355	15.559	12.36	9.25	6.2422	32.83	3.193	18.404	400	0	0	0	0	0	0	0	0	0	0	0	0	0	0	0	325.9	0	0	0	0	0	14.8	0	0	0	0
L1	1	2	Y+2	25	27.7	8.33	135.9	317	0.1	88.469	0.438	0.582	4.947	0.168822	0.32476	13.445	19.7	13.57	7.45626	67.707	8.853	19.196	14.8	0	0	0	0	0	0	0	0	0	0	0	0	0	0	0	29.6	0	0	0	0	0	0	0	0	0	0
L1	1	3	Y+1	30	14	8.43	107.1	322	0.1	44.207	0.039	0.258	0.214	0.254	0.30776	18.665	10.38	8.63	7.36883	70.782	5.645	34.471	44.4	0	0	0	0	0	0	0	0	0	0	0	0	0	0	0	59.3	0	0	0	0	0	0	0	0	0	0
L1	1	1	Y+2	25	15.5	8.73	113.6	209	0.07	53.33	1.041	1.296	0.229	0.202578	0.84566	25.066	8.56	7.3	7.13003	28.755	6.361	25.479	0	0	0	0	0	0	0	0	0	0	0	0	0	0	0	0	0	0	0	0	0	0	0	0	103.7	0	0
L1	1	2	Y+1	25	15.5	8.68	92	455.8	0.222	61.347	0.741	0.999	0.032	0.164	0.7623	13.566	11.59	8.97	5.4	40.36	4.364	17.16	44.4	0	0	0	0	0	0	0	0	0	0	0	0	0	0	0	148.1	0	0	0	0	0	0	0	0	0	0
L1	1	3	Y+2	25	14.2	9.24	79.3	512.3	0.252	50.365	0.568	1.154	0.547	0.111	0.7531	12.214	13.65	8.98	5.4	32.214	4.254	20.144	0	0	0	0	0	0	0	0	0	0	0	0	0	0	0	0	0	0	0	0	0	0	0	0	118.5	0	0
L1	1	1	Y+1	53	13.5	8.64	109.567	188	0.06	43.581	0.696	0.775	0.147	0.21095	0.14962	13.224	10.33	7.98	5.5	27.305	3.091	19.252	222.2	0	0	0	0	0	0	0	0	0	0	0	0	0	0	0	0	0	0	74.1	0	0	0	0	118.5	0	0
L1	1	2	Y+2	35	25.7	8.74333	129.767	201.667	0.0666667	55.289	0.468	0.562	0.101	0.135067	0.15147	8.3	17.43	13.54	5.39	32.837	3.272	15.167	29.6	0	0	0	0	0	0	0	0	0	0	0	0	0	0	0	0	0	0	0	0	0	0	0	0	0	0
L1	1	3	Y+1	30	13.775	8.4075	100.425	213.75	0.07	52.311	0.042	0.479	0.569	0.099	0.14928	9.667	11.81	7.58	5.21	34.059	3.949	30.623	14.8	0	0	0	0	0	0	0	0	0	0	0	0	0	0	0	14.8	0	0	0	29.6	0	44.4	0	0	0	0
L1	1	1	Y+2	30	12.9	8.72	114.5	217.1	0.07	49.916	0.337	0.46	0.218	0.2508	0.79326	16.745	10.05	7.61	5.06	27.935	6.319	20.536	14.8	0	0	0	0	0	0	0	0	0	0	0	0	0	0	0	14.8	0	14.8	0	0	14.8	0	0	429.6	0	0
L1	1	2	Y+1	20	15.6	8.73	85.3	404.1	0.2	48.482	0.423	0.874	0.209	0.135067	1.0508	12.771	11.88	9.52	6.05	31.818	3.846	14.811	0	0	0	0	0	0	0	0	0	0	0	0	0	0	0	0	0	0	0	0	0	0	0	0	0	0	0
L1	1	3	Y+2	25	14.5	8.34	81.2	511	0.25	52.099	0.498	1.61	1.002	0.198	0.4357	15.495	15.34	11.93	6.21	33.532	4.002	41.895	14.8	0	0	0	0	0	0	0	0	0	0	0	0	0	0	0	0	0	0	0	0	0	0	0	177.8	0	0
L2	1	1	Y+1	22	13.27	8.789	102.1	87	0.04	11.364	0.397	0.463	0.125	0.3473	0.8124	17.97	32.21	16.54	14.2089	7.139	0.638	24.69	103.7	0	0	0	0	0	0	0	0	0	0	0	0	0	0	0	666.7	0	0	0	0	0	0	0	0	0	0
L2	1	2	Y+2	18	27.1	9.44	157.8	122.6	0.06	13.674	0.374	1.186	0.874	0.265267	0.29862	3.634	43.16	18.97	13.8003	8.302	1.161	34.09	118.5	0	0	0	0	0	0	0	0	0	0	0	0	0	0	0	0	0	0	0	1911.1	0	0	0	0	0	0
L2	1	3	Y+1	28	12.8	8.42	101.9	104	0.05	12.612	0.031	0.247	0.203	0.214	0.18571	3.221	30.77	19.49	13.4624	8.124	1.086	0.987	340.7	0	0	0	0	0	0	0	0	0	0	0	0	0	0	0	14.8	0	0	14.8	0	14.8	0	0	0	0	0
L2	1	1	Y+2	20	13.5	9.23	105.3	90	0.04	12.108	0.098	0.373	0.192	0.482267	1.08566	4.444	39.53	24.24	13.1973	7.055	5.141	5.059	103.7	0	0	0	0	0	0	0	0	0	0	0	0	0	0	0	1866.7	14.8	0	0	0	0	0	0	0	0	0
L2	1	2	Y+1	15	16.1	8.82	116.8	102	0.05	12.566	0.154	0.333	0.18	0.361711	1.37958	5.096	39.35	22.42	13.252	8.193	1.198	0.423	400	0	0	0	0	0	0	0	0	0	0	0	0	0	0	0	0	0	0	103.7	385.2	0	0	0	0	0	0
L2	1	3	Y+2	17	14.7	8.93	119	107.8	0.05	12.999	0.544	0.914	0.2	0.2942	0.38108	5.526	69.94	22.06	54.1479	8.598	1.369	12.427	192.6	0	0	0	0	0	0	0	0	0	0	0	0	0	0	0	0	0	0	44.4	355.6	0	0	0	0	0	0
L2	1	1	Y+1	22	13.71	8.493	100.12	87.46	0.04	11.574	0.456	0.566	0.654	0.2605	0.4578	17.758	36.98	19.21	59.464	7.632	0.713	25.68	14.8	0	0	0	0	0	0	0	0	0	0	0	0	0	0	0	14.8	0	0	0	0	0	0	0	0	0	0
L2	1	2	Y+2	20	25.8	8.66	110.7	109.2	0.05	13.018	0.367	0.761	0.872	0.236333	0.7017	3.37	26.24	19.56	101.802	7.88	1.001	33.02	0	0	0	0	0	0	0	0	0	0	0	0	0	0	0	0	0	0	0	0	0	0	0	0	0	0	0
L2	1	3	Y+1	30	13	8.51	95.9	103.4	0.05	11.93	0.047	0.206	0.124	0.221	0.26219	3.005	30.14	18.81	50.033	7.858	0.985	0.6	488.9	0	0	0	0	0	0	0	0	0	0	0	0	0	0	0	192.6	0	0	0	148.1	14.8	0	0	0	0	0
L2	1	1	Y+2	17	13.6	9.23	100.7	88	0.04	12.149	0.371	0.397	0.209	0.458156	0.96371	4.572	9.97	6.42	66.0837	7.125	5.118	5.387	0	0	0	0	0	0	0	0	0	0	0	0	0	0	0	0	0	0	0	0	0	0	0	0	0	0	0
L2	1	2	Y+1	18	15.9	9.99	100.8	101.1	0.05	12.225	0.632	0.064	0.122	0.221867	1.46951	3.613	49.87	12.18	265.56	8.283	1.09	0.004	0	0	0	0	0	0	0	0	0	0	0	0	0	0	0	0	0	0	0	0	14.8	0	0	0	0	0	0
L2	1	3	Y+2	15	14	8.5	102.3	105.8	0.05	13.335	0.565	1.046	0.179	0.409933	1.1209	5.087	60.31	21.43	210.563	8.8	1.336	1.658	0	0	0	0	0	0	0	0	0	0	0	0	0	0	0	0	0	0	0	0	44.4	0	59.3	0	0	0	0
L2	1	1	Y+1	22	13.72	7.983	75.9	192.5	0.09	12.697	0.425	0.579	0.412	0.3039	1.005	17.517	54.12	22.36	189.932	8.372	1.403	3.67	296.3	0	0	0	0	0	0	0	0	0	0	0	0	0	0	0	118.5	0	0	0	0	0	14.8	0	0	0	0
L2	1	2	Y+2	18	27.2	8.93	119.2	147.3	0.07	13.074	0.371	0.617	0.354	0.178467	0.47931	3.275	60.07	17.84	236.622	7.969	1.022	5.98	88.9	0	0	0	0	0	0	0	0	0	0	0	0	0	0	0	0	0	0	0	0	0	118.5	0	0	0	0
L2	1	3	Y+1	20	12.8	8.29	103.2	116.5	0.055	12.171	0.065	0.334	0.189	0.187	0.21975	3.278	29.34	16.62	241.911	8.112	1.215	0.62	29.6	0	0	0	0	0	0	0	0	0	0	0	0	0	0	0	0	0	0	0	44.4	0	59.3	0	0	0	0
L2	1	1	Y+2	18	13.9	8.76	101.4	91.1	0.04	12.058	0.069	0.464	0.178	0.332778	1.02697	4.399	17.22	11.3	7.04644	7.079	5.108	4.828	29.6	0	0	0	0	0	0	0	0	0	0	0	0	0	0	0	0	0	0	44.4	0	0	0	0	163	0	0
L2	1	2	Y+1	12	18.2	8.08	109.5	125.7	0.058	12.418	0.214	0.366	0.15	0.405111	1.38394	3.521	44.51	20.17	6.79124	8.214	1.053	0.403	118.5	0	0	0	0	0	0	0	0	0	0	0	0	0	0	0	563	0	0	0	0	0	0	0	0	0	0
L2	1	3	Y+2	16	15.2	8.96	132.6	108.7	0.05	13.224	0.56	0.99	0.371	0.438867	1.17487	4.062	56.88	20.58	5.956	8.757	1.353	1.942	0	0	0	0	0	0	0	0	0	0	0	0	0	0	0	0	0	0	0	29.6	0	0	0	0	177.8	0	0
L2	1	1	Y+1	30	13.91	7.984	85.2	128.56	0.06	11.254	0.065	0.556	0.654	0.2605	0.4578	17.995	40.32	19.98	7.19308	7.033	0.788	6.33	193.6	0	0	0	0	0	0	0	0	0	0	0	0	0	0	0	0	0	0	0	0	0	0	0	414.8	0	0
L2	1	2	Y+2	17	28.2	8.96	93.8	216.9	0.103	12.844	0.181	0.593	0.71	0.164	0.32116	3.374	35.41	18.82	6.2029	7.549	0.869	7.54	429.6	0	0	0	0	0	0	0	0	0	0	0	0	0	0	0	59.3	0	0	133.3	0	0	0	0	88.9	0	0
L2	1	3	Y+1	19	12.8	8.31	87.2	112.4	0.053	12.09	0.076	0.32	0.184	0.254	0.34553	3.496	28.38	20.08	8.25124	7.989	1.089	1.1	340.7	0	0	0	0	0	0	0	0	0	0	0	0	0	0	0	251.9	0	0	0	0	0	0	0	163	0	0
L2	1	1	Y+2	18	13.4	8.98	97.1	191.7	0.091	12.371	0.091	0.432	0.189	0.405111	0.90919	4.113	17.58	11.91	8.83276	7.208	5.103	4.885	429.6	0	0	0	0	0	0	0	0	0	0	0	0	0	0	0	0	0	0	14.8	0	0	0	0	414.8	0	0
L2	1	2	Y+1	12	16.9	8.54	46.1	121.8	0.057	12.34	0.363	0.541	0.164	0.231511	1.19776	3.529	41.26	18.72	7.67786	8.223	1.084	0.372	0	0	0	0	0	0	0	0	0	0	0	0	0	0	0	0	0	0	0	0	0	0	0	0	0	0	0
L2	1	3	Y+2	19	15.1	8.79	103.2	97.1	0.044	13.186	0.561	0.932	0.211	0.332778	1.17869	3.941	34.55	21.3	7.31179	8.834	1.357	2.084	207.4	0	0	0	0	0	0	0	0	0	0	0	0	0	0	0	0	0	0	0	0	0	14.8	0	29.6	0	0
L2	1	1	Y+1	22	12.774	8.57	94.75	86.36	0.04	11.5	0.378	0.541	0.324	0.68365	1.6987	17.479	36.87	16.21	8.86748	7.662	0.702	3.25	0	0	0	0	0	0	0	0	0	0	0	0	0	0	0	0	14.8	0	0	14.8	0	0	0	0	0	0	0
L2	1	2	Y+2	20	25.3	8.93	83.3	137.4	0.062	11.119	0.386	0.841	0.981	0.106133	0.26619	3.195	48.55	15.29	8.6257	7.608	1.034	2.98	44.4	0	0	0	0	0	0	0	0	0	0	0	0	0	0	0	0	0	0	0	0	0	0	0	0	0	0
L2	1	3	Y+1	30	12.3	8.79	102.3	104	0.05	11.929	0.044	0.236	0.469	0.145	0.1919	2.932	28.48	20.9	9.73728	7.692	0.994	0.617	29.6	0	0	0	0	0	0	0	0	0	0	0	0	0	0	0	14.8	0	0	0	0	0	0	0	0	0	0
L2	1	1	Y+2	16	13.7	9.93	100.3	92.5	0.042	12.039	0.253	0.379	0.405	0.395467	1.12018	4.411	21.23	12.79	7.05978	7.088	5.088	4.648	0	0	0	0	0	0	0	0	0	0	0	0	0	0	0	0	0	0	0	0	0	0	0	0	0	0	0
L2	1	2	Y+1	21	16	9	136.5	105	0.05	12.456	0.654	1.254	0.199	0.183289	1.25091	3.936	33	16.61	6.57572	8.389	1.192	0.388	14.8	0	0	0	0	0	0	0	0	0	0	0	0	0	0	0	14.8	0	0	0	0	0	0	0	0	0	0
L2	1	3	Y+2	16	14.4	8.49	118.3	105.9	0.05	13.732	0.583	1.015	0.057	0.274911	1.3289	4.496	54.83	20.81	9.28367	8.825	1.256	3.446	0	0	0	0	0	0	0	0	0	0	0	0	0	0	0	0	0	0	0	0	0	0	0	0	14.8	0	0
L3	2	1	Y+1	50	15.65	8.64	114.7	1680	0.825	836.016	0.428	1.321	0.257	0.03265	0.1378	123.945	18.71	11.36	45.9139	475.878	18.677	44.686	163	0	0	0	0	0	0	0	0	0	0	0	0	0	0	0	563	0	0	0	0	0	14.8	0	0	0	0
L3	2	2	Y+2	25	28.2	8.74	143.6	2074	1.05	729.493	0.645	0.938	0.222	0.154356	0.19621	141.176	19.1	12.44	47.5582	549.913	21.194	40.79	103.7	0	0	0	0	0	0	0	0	0	0	0	0	0	0	0	44.4	0	0	29.6	0	0	29.6	0	0	0	0
L3	2	3	Y+1	20	14.2	9.075	133.2	2015.5	1.015	669.184	0.789	0.417	0.145	0.157	0.26986	134.137	18.8	16.82	39.3944	545.033	22.014	50.503	0	0	0	0	0	0	0	0	0	0	0	0	0	0	0	0	0	0	0	0	44.4	0	0	0	0	0	0
L3	2	1	Y+2	20	14.2	8.65	80	1525	0.75	301.682	1.022	1.612	0.211	0.241156	0.53798	110.927	19.03	10.84	48.2299	356.023	12.179	25.509	118.5	0	0	0	0	0	0	0	0	0	0	0	0	0	0	0	1333.3	0	0	0	0	0	0	0	0	0	0
L3	2	2	Y+1	20	15.9	8.93	92.9	2810.4	1.47	747.222	0.248	0.364	0.056	0.284556	0.67219	101.818	38.64	18.15	54.6775	428.941	18.108	27.129	0	0	0	0	0	0	0	0	0	0	0	0	0	0	0	0	29.6	0	0	0	0	0	0	0	0	0	0
L3	2	3	Y+2	20	15.6	10.09	148.8	2946.8	1.54	802.547	0.566	1.192	0.132	0.236333	0.29622	108.546	42.69	14.55	66.03	436.133	18.871	32.209	29.6	0	0	0	0	0	0	0	0	0	0	0	0	0	0	0	14.8	0	0	0	0	0	0	0	0	0	0
L3	2	1	Y+1	55	14	8.81333	114.017	1742.33	0.858333	593.302	0.423	0.445	0.321	0.2047	0.3871	129.232	18.36	14.21	51.68	506.489	19.008	39.191	222.2	0	0	0	0	0	0	0	0	0	0	0	0	0	0	0	963	0	0	0	0	0	0	0	0	0	0
L3	2	2	Y+2	25	25.7	8.77	134.133	2063.67	1.04	722.677	0.987	1.072	0.157	0.110956	0.20109	140.37	20.4	14.12	54	554.777	22.082	41.329	88.9	0	0	0	0	0	0	0	0	0	0	0	0	0	0	0	814.8	14.8	0	44.4	207.4	0	0	0	0	0	0
L3	2	3	Y+1	25	14.3	9.08625	128.475	1994.75	0.99125	663.628	0.321	0.49	0.101	0.174	0.25694	132.821	24.39	10.3	58.09	542.406	21.707	41.184	29.6	0	0	0	0	0	0	0	0	0	0	0	0	0	0	0	0	0	0	0	177.8	118.5	0	0	0	0	0
L3	2	1	Y+2	30	14.2	8.98	118.2	1482.9	0.71	455.702	0.977	1.679	0.211	0.212222	0.53227	117.282	14.4	8.06	47.47	375.373	12.362	25.046	14.8	0	0	0	0	0	0	0	0	0	0	0	0	0	0	0	29.6	0	0	0	0	0	0	0	0	0	0
L3	2	2	Y+1	20	15.7	8.96	86.1	2848.3	1.49	745.609	0.34	0.426	0.119	0.236333	0.64087	101.714	53.61	38.12	59.6365	440.795	18.392	28.674	0	0	0	0	0	0	0	0	0	0	0	0	0	0	0	0	0	0	0	14.8	29.6	0	0	0	0	0	0
L3	2	3	Y+2	20	14.7	10.02	112.4	2945.5	1.54	800.465	0.621	1.734	0.051	0.221867	0.58138	106.724	70.01	14.76	42.3171	442.211	19.011	41.933	0	0	0	0	0	0	0	0	0	0	0	0	0	0	0	0	0	0	0	59.3	29.6	59.3	0	0	0	0	0
L3	2	1	Y+1	55	14.74	8.566	107.58	1694.8	0.836	584.408	0.426	0.557	0.324	0.166	0.5147	129.631	21.36	14.33	33.7325	499.341	19.106	38.868	0	0	0	0	0	0	0	0	0	0	0	0	0	0	0	0	888.9	14.8	0	0	0	0	0	0	0	0	0
L3	2	2	Y+2	25	25.9	8.03	100.8	2022	1.02	818.509	0.999	1.02	0.221	0.1206	0.15574	139.706	15.44	8.42	18.3776	546.309	21.477	40.462	29.6	0	0	0	0	0	0	88.9	0	0	0	0	0	0	0	0	0	0	0	59.3	0	0	14.8	0	0	0	0
L3	2	3	Y+1	20	14.2667	8.80667	119	1987	0.976667	677.344	0.457	0.502	0.105	0.136	0.1525	134.483	24.02	10.63	52.2751	541.626	21.613	44.54	74.1	0	0	0	0	0	0	0	0	0	0	0	0	0	0	0	14.8	0	0	14.8	0	59.3	14.8	0	0	0	0
L3	2	1	Y+2	25	14.9	8.96	121	1462.6	0.691	453.66	0.996	1.014	0.262	0.265267	0.48508	115.903	18.4	12.41	5.56088	376.896	12.39	23.576	44.4	0	0	0	0	0	0	0	0	0	0	0	0	0	0	0	0	0	0	88.6	0	0	0	0	0	0	0
L3	2	2	Y+1	20	16	8.96	91.4	2838.3	1.48	840.506	0.458	0.614	0.058	0.226689	0.61927	100.929	29.08	9.47	6.32543	434.366	18.225	26.963	0	0	0	0	0	0	0	14.8	0	0	0	0	0	0	0	0	14.8	0	0	0	0	0	0	0	0	0	0
L3	2	3	Y+2	20	14.4	9.8	120.4	2948	1.543	914.321	0.64	1.39	0.041	0.241156	0.58713	107.903	39.11	13.97	6.53063	450.328	19.479	36.567	0	0	0	0	0	0	0	0	0	0	0	0	0	0	0	0	0	0	0	14.8	0	0	0	0	0	0	0
L3	2	1	Y+1	55	13.9833	8.76667	112.433	1685.33	0.831667	479.859	0.455	0.498	0.359	0.03265	0.4897	130.285	26.47	12.09	6.44503	503.706	18.959	43.87	29.6	0	0	0	0	0	0	0	0	0	0	0	0	0	0	0	29.6	0	0	266.7	0	0	0	0	0	0	0
L3	2	2	Y+2	25	28.4	8.75	141.8	2085	1.05	726.069	0.369	0.782	0.214	0.1206	0.19394	141.341	20.96	9.66	5.64491	548.601	21.591	49.367	0	0	0	0	0	0	0	14.8	0	0	0	0	0	0	0	0	0	0	0	0	0	0	0	0	0	0	0
L3	2	3	Y+1	20	14.3333	8.99333	122.467	2025.67	1.02	661.475	0.387	0.434	0.203	0.099	0.13681	132.513	17.84	8.1	6.17595	534.477	21.329	41.4	0	0	0	0	0	0	0	0	0	0	0	0	0	0	0	0	0	0	0	14.8	0	0	0	0	29.6	0	0
L3	2	1	Y+2	30	15.2	8.86	123.4	1449.6	0.684	450.677	0.515	0.685	0.32	0.241156	0.57162	115.025	13.36	11.01	6.04794	379.972	12.476	26.338	88.6	0	0	0	0	0	0	0	0	0	0	0	0	0	0	0	14.8	0	0	29.6	0	0	0	0	118.5	0	0
L3	2	2	Y+1	20	15.9	8.68	92.1	2824.3	1.477	742.142	0.333	0.411	0.124	0.221867	0.64433	100.567	28.01	8.52	6.1779	435.428	18.235	25.479	14.8	0	0	0	0	0	0	0	0	0	0	0	0	0	0	0	0	14.8	0	88.9	0	0	0	0	118.5	0	0
L3	2	3	Y+2	20	14.2	9.48	101.3	2967.8	1.555	812.147	0.584	1.782	0.214	0.289378	0.31848	108.032	69.62	36.58	6.09802	448.733	19.147	42.013	29.6	0	0	0	0	0	0	0	0	0	0	0	0	0	0	0	29.6	44.4	0	118.5	0	0	0	0	118.5	0	0
L3	2	1	Y+1	45	14.7	8.47	108.7	1733.5	0.855	577.647	0.216	0.549	0.298	0.0435	0.2178	127.531	22.39	13.21	6.13271	500.983	19.509	40.514	0	0	0	0	0	0	0	0	0	0	0	0	0	0	0	0	0	0	0	44.4	0	0	0	0	0	0	0
L3	2	2	Y+2	25	26.3	8.805	137.6	2050	1.03	727.557	0.897	1.31	0.147	0.154356	0.24649	140.768	21.9	14.58	6.68553	567.874	22.637	45.446	14.8	0	0	0	0	0	0	0	0	0	0	0	0	0	0	0	0	0	0	14.8	0	0	0	0	0	0	0
L3	2	3	Y+1	25	14.8	9.10667	131.633	2013.67	1.01333	669.709	0.657	0.339	0.113	0.142	0.23778	134.094	22.89	10.64	5.62887	539.124	21.586	40.763	59.3	0	0	0	0	0	0	0	0	0	0	0	0	0	0	0	133.3	0	0	237	0	0	0	0	103.7	0	0
L3	2	1	Y+2	25	17.2	8.75	124.1	1389	0.658	452.486	0.996	1.81	0.24	0.289378	0.35011	115.467	10.91	7.85	5.56811	380.731	12.501	24.827	237	0	0	0	0	0	0	0	0	0	0	0	0	0	0	0	0	29.6	0	0	0	0	0	0	88.6	0	0
L3	2	2	Y+1	20	15.8	8.72	89.3	2831.3	1.479	841.661	0.663	0.85	0.077	0.226689	0.64238	101.034	26.77	15.71	6.30745	430.321	18.046	27.294	29.6	0	0	0	0	0	0	0	0	0	0	0	0	0	0	0	0	14.8	0	88.6	0	0	0	0	148.1	0	0
L3	2	3	Y+2	25	15.8	9.99	157.6	2945.5	1.54	897.379	0.577	1.904	0.026	0.303844	0.38434	107.274	43.71	13.8	6.17776	452.534	19.302	41.958	0	0	0	0	0	0	0	0	0	0	0	0	0	0	0	0	0	0	0	0	0	0	0	0	0	0	0
L4	2	1	Y+1	22	13.27	8.789	102.053	87	0.04	11.364	0.397	0.463	0.214	0.3473	0.5124	17.97	12.32	10.32	13.5093	207.139	0.638	15.687	0	0	0	0	0	0	0	0	0	0	0	0	0	0	0	0	0	0	0	0	0	0	0	0	0	0	0
L4	2	2	Y+2	24	24.7	9.09	117.4	1772.2	0.898	404.289	0.346	0.987	0.365	0.406133	0.53376	70.711	13	5.89	10.8991	214.844	9.48	14.239	103.7	0	0	0	0	0	0	0	0	0	0	0	0	0	0	0	0	0	0	0	74.1	0	0	0	0	0	0
L4	2	3	Y+1	60	14.5	8.7	109.7	2230.7	1.15	886.612	0.202	0.444	0.412	0.1954	0.24718	88.357	5.84	3.51	10.1382	268.638	11.246	54.396	103.7	0	0	0	0	0	0	14.8	0	0	0	0	0	0	0	0	0	0	0	0	0	0	0	0	0	0	0
L4	2	1	Y+2	39	14.4	8.6	71.3	1694.2	0.861	392.757	0.354	0.397	0.164	0.1206	0.63714	79.377	10.04	5.08	14.2168	193.715	8.697	18.548	0	0	0	0	0	0	0	0	0	0	0	0	0	0	0	0	0	0	0	0	0	0	0	0	0	0	0
L4	2	2	Y+1	20	15.1	8.47	93.6	2685.8	1.399	797.039	0.521	0.633	0.098	0.0916667	0.83825	103.628	14.02	12.01	13.9959	335.404	13.841	34.313	29.6	0	0	0	0	0	0	0	0	0	0	0	14.8	29.6	0	0	0	0	0	29.6	177.8	0	0	0	0	0	0
L4	2	3	Y+2	42	13.4	8.63	116	3733.2	1.982	1066.07	0.574	0.654	0.087	0.159178	0.53481	74.897	9.55	4.57	38.1192	425.156	16.858	54.195	0	0	0	0	0	0	0	0	0	0	0	0	0	0	0	0	0	0	0	0	14.8	0	0	0	0	0	0
L4	2	1	Y+1	22	13.71	8.493	100.12	87.46	0.04	11.574	0.456	0.566	0.198	0.2605	0.5124	17.758	8.96	5.69	20.5886	207.632	0.713	33.365	14.8	0	0	0	0	0	0	0	0	0	0	0	0	0	0	0	103.7	0	0	0	0	0	0	0	0	0	0
L4	2	2	Y+2	35	24	9.22	86.1	1661	0.839	375.99	0.354	1.052	0.658	0.125422	0.21912	66.539	16.57	6.21	37.6986	198.821	8.402	15.9	14.8	0	0	0	0	0	0	0	0	0	0	0	0	0	0	0	0	0	0	0	0	0	0	0	0	0	0
L4	2	3	Y+1	53	13.9	8.8	125.6	2215.7	1.141	796.377	0.822	1.415	0.999	0.2388	0.3207	93.411	11.64	5.59	12.4128	263.258	10.797	44.372	0	0	0	0	0	0	0	0	0	0	0	0	0	0	0	0	0	0	0	0	14.8	0	0	0	0	0	0
L4	2	1	Y+2	33	14	8.72	87.4	1665.8	0.85	382.616	0.443	0.642	0.225	0.173644	0.74444	78.578	3.42	3	38.7784	192.143	8.731	18.121	14.8	0	0	0	0	0	0	0	0	0	0	0	0	0	0	0	118.5	0	0	0	0	0	0	0	0	0	0
L4	2	2	Y+1	25	15.4	8.38	86.4	3430.5	1.81	990.206	0.856	0.328	0.073	0.0964889	0.84634	128.818	10.21	4.87	37.814	460.266	17.874	24.105	0	0	0	0	0	0	0	0	0	0	0	0	0	0	0	0	0	0	0	0	14.8	0	0	0	0	0	0
L4	2	3	Y+2	34	13.2	8.52	106	4498.8	2.416	1474.17	0.503	2.913	0.166	0.221867	0.48471	99.568	16.55	15.14	51.0688	598.696	22.988	60.103	29.6	0	0	0	0	0	0	44.4	0	0	0	0	0	0	0	0	0	0	0	0	859.3	14.8	0	0	0	0	0
L4	2	1	Y+1	22	13.72	7.983	75.9	192.5	0.09	12.697	0.425	0.579	0.369	0.3039	0.6001	17.517	11.36	8.74	62.5332	228.372	1.403	19.547	0	0	0	0	0	0	0	0	0	0	0	0	0	0	0	0	0	0	0	0	0	0	0	0	0	0	0
L4	2	2	Y+2	27	24.7	9.25	119.25	1139.11	0.56	236.64	0.358	0.694	0.241	0.0772	0.07673	49.126	10.51	5.35	40.2686	127.376	5.837	11.17	14.8	0	0	0	0	0	0	0	0	0	0	0	0	0	0	0	0	0	0	0	340.7	0	0	0	0	0	0
L4	2	3	Y+1	45	14	8.5	126.6	2620	1.365	633.175	0.789	1.237	1.365	0.14115	0.22269	111.628	12.53	11.44	56.5776	341.065	13.449	42.795	74.1	0	0	0	0	0	0	0	0	0	0	0	0	0	0	0	0	0	0	0	2444.4	44.4	0	0	0	0	0
L4	2	1	Y+2	34	14.1	8.42	91.2	8728.2	3.144	1298.3	0.957	0.447	0.193	0.144711	1.71982	52.996	6.14	4.63	5.60572	101.223	7.172	20.415	0	0	0	0	0	0	0	0	0	0	0	0	0	0	0	0	0	0	0	0	0	0	0	0	0	0	0
L4	2	2	Y+1	24	15.2	8.71	92.2	3830.2	2.036	1286.93	0.847	0.327	0.112	0.149533	0.7901	143.687	15.85	7.89	5.51068	522.618	20.001	36.94	0	0	0	0	0	0	0	0	0	0	0	0	0	0	0	0	0	0	0	0	0	0	0	0	0	0	0
L4	2	3	Y+2	36	13.4	8.83	119.1	4801.7	2.587	1375.44	0.539	0.573	0.086	0.183289	0.42605	108.217	12.24	4.48	5.91508	653.724	25.248	56.647	0	0	0	0	0	0	0	118.5	14.8	0	0	0	0	0	0	0	0	0	0	0	0	0	0	0	0	0	0
L4	2	1	Y+1	30	13.91	7.984	85.2	128.56	0.06	11.254	0.365	0.556	0.321	0.2605	0.6214	17.995	9.87	4.69	5.81694	237.033	0.788	29.658	0	0	0	0	0	0	0	0	0	0	0	0	0	0	0	0	0	0	0	14.8	0	0	0	0	0	0	0
L4	2	2	Y+2	46	19.9	8.69	62.34	8412.4	4.76	1567.61	0.598	1.006	0.698	0.0964889	0.15958	190.808	12.34	8.51	5.63451	665.791	24.827	26.97	0	0	0	0	0	0	0	0	0	0	0	0	0	0	0	0	0	0	0	0	0	0	0	0	0	0	0
L4	2	3	Y+1	50	14.2	8.62	117.1	3486.8	1.844	941.744	0.787	1.54	1.124	0.2171	0.23842	141.279	8.75	7.34	7.3516	458.51	17.619	42.426	0	0	0	0	0	0	0	0	0	0	0	0	0	0	0	0	0	0	0	0	0	0	0	0	0	0	0
L4	2	1	Y+2	48	14.4	8.93	81.3	2267.3	1.172	712.673	0.935	0.713	0.17	0.0964889	0.34936	110.445	5.46	3.72	8.17836	307.222	10.746	20.218	44.4	0	0	0	0	0	0	0	0	0	0	0	0	0	0	0	0	0	0	0	0	0	0	0	0	0	0
L4	2	2	Y+1	42	16.5	7.99	99.3	14934.2	6.726	3822.89	0.367	1.683	1.365	0.115778	0.26598	573.994	5.76	4.59	8.49501	2330.69	84.376	68.249	0	0	0	0	0	0	0	0	0	0	0	0	0	0	0	0	0	0	0	29.6	0	0	0	0	29.6	0	0
L4	2	3	Y+2	46	13.3	8.78	123.1	4688.9	2.523	1160.04	0.503	0.609	0.306	0.212222	0.48764	107.963	9.49	4.91	6.70066	648.775	25.028	57.383	0	0	0	0	0	0	0	0	0	0	0	0	0	0	0	0	0	0	0	0	0	0	0	0	0	0	0
L4	2	1	Y+1	22	12.774	8.57	94.75	86.36	0.04	11.5	0.378	0.541	0.321	0.68365	0.7351	17.479	9.99	5.06	6.70992	247.662	0.702	36.324	0	0	0	0	0	0	0	14.8	0	0	0	0	0	0	0	0	14.8	0	0	0	0	0	0	0	0	0	0
L4	2	2	Y+2	27	24.4	9.13	112.6	1228.8	0.61	260.487	0.378	0.984	0.987	0.164	0.26677	52.664	10.56	6.18	5.97421	138.385	6.21	17.699	0	0	0	0	0	0	0	29.6	0	0	0	0	0	0	0	0	0	0	0	0	0	0	0	0	0	0	0
L4	2	3	Y+1	64	14.7	8.61	132.8	1700	0.87	354.921	0.619	1.116	1.124	0.1954	0.28342	71.608	8.89	4.58	6.98102	191.207	8.22	44.82	0	0	0	0	0	0	0	0	0	0	0	0	0	0	0	0	0	0	0	0	0	0	0	0	0	0	0
L4	2	1	Y+2	51	14.2	9.17	84.6	856.6	0.423	247.373	0.935	0.542	0.236	0.144711	0.59937	119.581	3.16	3.02	7.57852	333.763	11.326	19.852	0	0	0	0	0	0	0	0	0	0	0	0	0	0	0	0	0	0	0	0	0	0	0	0	0	0	0
L4	2	2	Y+1	72	14.6	8.82	63.2	898.2	0.446	274.649	0.675	4.159	0.166	0.149533	1.06797	28.027	5.96	2.98	6.64851	229.347	2.37	30.153	0	0	0	0	0	0	0	0	0	0	0	0	0	0	0	0	0	0	0	0	0	0	0	0	0	0	0
L4	2	3	Y+2	69	12.3	8.95	105.9	2488.3	1.294	802.904	0.507	3.547	0.093	0.149533	0.72004	46.07	6.05	2.75	5.83888	212.151	9.573	57.664	0	0	0	0	0	0	0	14.8	0	0	0	0	0	0	0	0	0	0	0	0	0	0	0	0	0	0	0
L5	3	1	Y+1	25	14.26	8.75	85.65	3492.86	1.849	990.761	0.396	0.61	0.541	0.152	0.1654	145.821	14.76	7.03	7.77645	462.039	18.06	39.67	148.1	0	0	0	0	0	0	0	0	0	0	14.8	0	0	0	0	340.7	0	0	0	0	0	44.4	0	0	0	0
L5	3	2	Y+2	38	25.8	8.66	68.3	4434.76	2.355	1139.92	0.513	1.009	0.984	0.164	0.16739	168.795	14.95	6.94	7.08344	593.198	24.213	42.921	1259.3	0	0	0	0	0	0	0	0	0	0	14.8	0	0	0	0	488.9	14.8	0	14.8	0	0	44.4	0	0	0	0
L5	3	3	Y+1	35	15.4	8.51	96.4	5350.8	2.902	1344.1	0.529	0.155	0.214	0.168	0.16905	203.764	14.45	6.5	7.2932	724.865	28.301	56.542	1525.9	0	0	0	0	0	0	0	0	0	0	14.8	0	0	0	0	814.8	0	0	0	14.8	0	59.3	0	0	0	0
L5	3	1	Y+2	22	13.2	8.4	74	3990.3	2.126	1021.4	0.937	1.401	0.198	0.192933	0.62287	188.538	10.56	3.39	7.3898	503.882	14.961	32.241	118.5	0	0	0	0	0	0	0	0	0	0	0	0	0	0	0	163	14.8	0	0	0	0	0	0	0	0	0
L5	3	2	Y+1	38	16.1	8.36	67.3	2979.6	1.6	1257.37	0.514	0.874	0.871	0.115778	0.64408	103.161	14	7.6	7.36093	732.952	29.324	44.102	29.6	0	0	0	0	0	0	0	0	0	0	44.4	0	0	0	0	592.6	0	0	0	0	0	0	0	0	0	0
L5	3	3	Y+2	31	13.5	8.65	69.3	5178.7	2.806	1248.12	0.523	1.384	0.102	0.197756	0.51177	188.624	13.96	5.77	7.5052	697.349	28.61	72.761	785.2	0	0	0	0	0	0	14.1	0	0	0	0	0	0	0	0	1125.9	0	0	0	0	0	0	0	0	0	0
L5	3	1	Y+1	35	12.8	8.64	86.3	3824.68	2.033	1102.97	0.421	0.541	0.321	0.07605	0.187	155.867	12.34	7.32	8.51	514.683	19.915	40.429	163	0	0	0	0	0	0	0	0	0	0	0	0	0	0	0	414.8	0	0	148.1	0	0	0	0	0	0	0
L5	3	2	Y+2	39	25.1	8.86	98.3	4762.2	2.544	1226.27	0.502	0.977	0.811	0.159178	0.17411	179.552	14.55	7.8	8.32	632.755	25.697	46.465	14.8	0	0	0	0	0	0	0	0	0	0	0	0	0	0	0	14.8	0	0	0	0	0	0	0	0	0	0
L5	3	3	Y+1	45	14	8.42	96.3	6337.1	3.49	1286.72	0.472	0.611	0.321	0.145	0.15454	196.668	13.26	10.1	7.66	703.145	27.728	56.063	0	0	0	0	0	0	0	0	0	0	0	0	0	0	0	0	0	0	0	0	0	0	0	0	0	0	0
L5	3	1	Y+2	28	12.9	8.46	87.9	4053.3	2.16	1021.46	0.946	1.207	0.2	0.188111	0.61583	190.687	10.47	5.15	7.50004	512.008	15.183	38.128	311.1	0	0	0	0	0	0	0	0	0	0	0	0	0	0	0	118.5	0	0	74.1	0	0	44.4	0	0	0	0
L5	3	2	Y+1	35	15.6	8.18	74.9	3689.5	1.943	1487.56	0.487	0.874	0.198	0.135067	0.51591	123.292	14.09	7.07	8.97	881.243	34.306	26.116	148.1	0	0	0	0	0	0	0	0	0	0	29.6	0	0	0	0	429.6	0	0	0	0	0	29.6	0	0	0	0
L5	3	3	Y+2	33	13.6	8.4	96.6	6293.3	3.451	1511.93	0.516	2.809	0.541	0.212222	0.42816	225.691	14.87	6.15	31.8891	839.622	32.969	87.12	474.1	0	0	0	0	0	0	74.1	0	0	0	0	0	0	0	0	370.4	0	0	0	0	0	44.4	0	0	0	0
L5	3	1	Y+1	25	13.6	8.72	115.22	3934.52	2.0945	949.145	0.445	0.44	0.214	0.07605	0.098	162.323	12.12	5.32	42.43	531.148	20.462	39.86	0	0	0	0	0	0	0	0	0	0	0	0	0	0	0	0	103.7	0	0	0	0	0	0	0	0	0	0
L5	3	2	Y+2	33	25.3	8.78	126.8	5040.6	2.704	1280.59	0.465	0.813	0.333	0.192933	0.26707	181.047	14.69	7.77	33.6278	665.126	26.132	45.204	340.7	0	0	0	0	0	0	0	0	0	0	0	0	0	0	0	785.2	44.4	0	0	0	0	0	0	0	0	0
L5	3	3	Y+1	48	15.3	8.39	109	5095.9	2.765	1335.13	0.499	0.305	0.189	0.068	0.08001	202.848	11.19	6.68	21.5104	732.231	28.698	56.054	59.3	0	0	0	0	0	0	0	0	0	0	0	0	0	0	0	1763	0	0	0	0	0	0	0	0	0	0
L5	3	1	Y+2	26	13.5	8.48	92	4169.7	2.23	1042.49	0.972	0.838	0.193	0.168822	0.47193	189.524	10.24	6.48	18.7107	535.988	15.541	32.988	44.4	0	0	0	0	0	0	0	0	0	0	14.8	0	0	0	0	755.6	14.8	0	0	0	0	0	0	0	0	0
L5	3	2	Y+1	21	15.9	8.2	78.5	5863.5	3.179	1421.89	0.487	0.43	0.147	0.139889	0.53636	116.932	11.9	6.43	25.2752	829.732	32.449	45.607	103.7	0	0	0	0	0	0	0	0	0	0	0	0	0	0	0	1096.3	0	0	0	0	0	0	0	0	0	0
L5	3	3	Y+2	26	13.5	8.32	109.5	6036.4	3.301	1494.21	0.533	0.897	0.301	0.241156	1.2029	220.054	21.09	7.78	17.8513	823.85	32.78	72.905	251.9	0	0	0	0	0	0	0	0	0	0	29.6	0	0	0	0	963	0	0	0	0	0	0	0	0	0	0
L5	3	1	Y+1	35	12.5	8.8	110.13	4185.43	2.236	1022.11	0.554	0.449	0.258	0.1954	0.3091	170.885	13.54	6.22	21.9271	578.546	22.227	41.158	0	0	0	0	0	0	0	0	0	0	0	0	0	0	0	0	0	0	0	0	0	0	0	0	0	0	0
L5	3	2	Y+2	33	25.9	8.73	114.3	5102.9	2.7348	1314.46	0.419	0.793	0.651	0.154356	0.18258	190.576	20.21	14.28	7.63	690.078	27.57	47.521	548.1	0	0	0	0	0	0	0	0	0	0	0	0	0	0	0	400	14.8	0	222.2	0	0	29.6	0	0	0	0
L5	3	3	Y+1	38	14.8	8.5	113.1	5374.5	2.917	1351.03	0.552	0.372	0.102	0.079	0.13324	206.94	13.89	9.36	8.09	740.247	29.171	97.774	14.8	0	0	0	0	0	0	44.4	0	0	0	0	0	0	0	0	44.4	0	0	0	29.6	0	0	0	0	0	0
L5	3	1	Y+2	27	12.2	8.4	92.3	4661.2	2.507	1196.92	0.954	1.244	0.177	0.164	0.20602	215.538	15.2	4.16	8.65	593.515	16.616	33.112	0	0	0	0	0	0	0	0	0	0	0	0	0	0	0	0	0	0	0	0	0	0	0	0	0	0	0
L5	3	2	Y+1	38	16.5	8.1	73.8	6394.5	3.491	1588.84	0.561	0.754	0.214	0.106133	0.45061	128.555	21.23	15.11	71.8709	933.593	36.16	45.936	0	0	0	0	0	0	0	0	0	0	0	0	0	0	0	0	0	0	0	0	0	0	0	0	0	0	0
L5	3	3	Y+2	42	13.6	8.25	96.2	7766.9	4.321	1967.9	0.511	1.272	0.321	0.139889	0.39243	291.218	11.78	8.17	50.1262	1099.08	42.433	77.661	29.6	0	0	0	0	0	0	29.6	0	0	0	0	0	0	0	0	696.3	0	0	0	0	0	0	0	0	0	0
L5	3	1	Y+1	35	12.4	8.73	102.32	4203.92	2.249	978.634	0.479	0.494	0.224	0.0652	0.3654	166.937	15.21	5.22	41.924	559.196	21.442	41.007	0	0	0	0	0	0	0	0	0	0	0	0	0	0	0	0	0	0	0	0	0	0	0	0	0	0	0
L5	3	2	Y+2	35	24.8	8.77	74.1	5034.1	2.7	1315.61	0.555	1.465	0.514	0.178467	0.26569	191.136	13.74	7.61	38.926	694.284	28.561	49.712	103.7	0	0	0	0	0	0	29.6	0	0	0	0	0	0	0	0	518.5	29.6	0	0	0	0	0	0	0	0	0
L5	3	3	Y+1	42	14.3	8.27	108	7531.2	4.205	1404.03	0.484	1.113	0.423	0.087	0.14211	212.539	12.37	6.88	38.1642	770.796	30.245	58.95	163	0	0	0	0	0	0	148.1	0	0	0	0	0	0	0	0	1555.6	0	0	0	0	0	0	0	0	0	0
L5	3	1	Y+2	30	12.7	8.4	85.7	4642.1	2.497	1207.45	0.953	0.655	0.206	0.183289	0.54817	216.567	19.55	12.78	37.2019	603.817	16.691	33.582	163	0	0	0	0	0	0	0	0	0	0	0	0	0	0	0	444.4	0	0	14.8	0	0	14.8	0	0	0	0
L5	3	2	Y+1	31	13.7	8.15	73.5	6276	3.393	1531.18	0.499	0.743	0.331	0.1206	0.57155	124.847	21.77	17.91	19.1901	904.456	35.256	46.349	14.8	0	0	0	0	0	0	0	0	0	0	0	0	0	0	0	148.1	0	0	0	0	0	0	0	0	0	0
L5	3	3	Y+2	31	13.5	8.15	94.6	6871.9	3.791	1707.88	0.533	1.184	0.254	0.154356	0.39706	254.089	17.91	12.41	14.1726	930.129	36.546	73.797	44.4	0	0	0	0	0	0	74.1	0	0	0	0	0	0	0	0	311.1	0	0	0	133.3	0	59.3	0	0	0	0
L5	3	1	Y+1	35	10.5	8.37	100.97	1746.7	0.928	944.095	0.421	0.421	0.124	0.152	0.4158	161.939	18.87	11.32	22.9609	539.87	20.63	39.909	755.6	0	0	0	0	0	0	0	0	0	0	0	0	0	0	0	0	14.8	0	0	0	0	14.8	0	177.8	0	0
L5	3	2	Y+2	32	25.8	8.8	54	5166.8	2.772	1346.91	0.531	0.736	0.364	0.197756	0.25978	188.014	29.19	8.94	29.536	711.532	28.108	51.873	177.8	0	0	0	0	0	0	0	0	0	0	0	0	0	0	0	103.7	0	0	14.8	0	0	14.8	0	0	14.8	0
L5	3	3	Y+1	45	13.9	8.46	81.6	5980.1	3.268	1514.75	0.375	0.19	0.21	0.3039	0.3573	231.68	15.15	7.21	6.03	839.862	32.57	58.749	533.3	0	0	0	0	0	0	0	0	0	0	0	0	0	0	0	0	0	0	0	0	0	14.8	0	103.7	0	0
L5	3	1	Y+2	28	13.3	8.43	66.7	4599.8	2.47	1192.24	0.972	0.594	0.163	0.159178	0.54523	214.365	9.54	5.21	5.97	599.967	16.743	33.166	177.8	0	0	0	0	0	0	0	0	0	0	0	0	0	0	0	133.3	0	29.6	0	0	0	0	0	0	0	0
L5	3	2	Y+1	20	16.5	8.13	72	5906.7	3.207	1448.75	0.511	0.491	0.258	0.110956	0.64004	118.717	23.14	18.34	5.79181	850.769	33.201	47.477	0	0	0	0	0	0	0	0	0	0	0	0	0	0	0	0	0	0	0	0	0	0	0	0	0	0	0
L5	3	3	Y+2	25	13.3	8.11	90.3	6135.8	3.36	1506.86	0.508	1.769	0.348	0.255622	0.50842	223.148	22.34	7.92	5.90328	840.775	33.496	75.927	488.9	0	0	0	0	0	0	0	0	0	0	0	0	0	0	0	651.9	0	0	0	0	0	0	0	0	0	0
L5	3	1	Y+1	35	11.3	8.41	91.3	6021.4	3.214	1354.32	0.509	1.32	0.214	0.197	0.6214	198.203	23.65	16.54	6.09063	841.657	32.658	54.325	88.9	0	0	0	0	0	0	0	0	0	0	0	0	0	0	0	0	0	0	0	0	0	0	0	0	0	0
L5	3	2	Y+2	33	26.8	8.45	88.3	5871.3	3.352	1631.38	0.321	1.114	0.358	0.139889	0.25598	233.046	24.55	9.77	6.02006	888.565	34.411	49.811	118.5	0	0	0	0	0	0	0	0	0	0	0	0	0	0	0	59.3	0	0	0	0	0	0	0	0	44.4	0
L5	3	3	Y+1	50	15.5	8.49	124.9	6626.8	3.647	1719.78	0.358	1.862	0.456	0.18455	0.22246	260.777	10.67	6.18	5.98404	973.992	37.235	60.709	14.8	0	0	0	0	0	0	0	0	0	0	0	0	0	0	0	207.4	0	0	0	0	0	0	0	0	0	0
L5	3	1	Y+2	32	15.1	8.39	29	4706.5	2.531	1197.17	4.433	0.47	0.155	0.178467	0.57003	210.148	10.47	5.02	5.59134	606.306	16.97	32.909	666.7	0	0	0	0	0	0	0	0	0	0	0	0	0	0	0	177.8	14.8	0	0	0	14.8	0	0	0	0	0
L5	3	2	Y+1	42	17.6	7.9	74.5	4280	2.282	2107.36	0.398	0.175	0.11	0.130244	0.39455	163.198	21.16	16.71	5.59694	1240.99	46.815	53.339	103.7	0	0	0	0	0	0	0	0	0	0	0	0	0	0	0	0	0	0	0	0	0	0	0	0	29.6	0
L5	3	3	Y+2	52	14.7	8.22	109.3	10023.4	5.682	2613.12	0.543	1.438	0.512	0.168822	0.3396	387.887	9.75	8.11	5.45995	1490.44	55.966	87.904	0	0	0	0	0	0	0	0	0	0	0	0	0	0	0	0	207.4	0	0	0	0	0	0	0	0	0	0
L5	3	1	Y+1	30	14.2	8.54	83.6	5687.3	2.368	1032.32	0.987	1.564	0.321	0.269	0.3147	223.145	10.01	5.21	5.58454	1132.31	32.65	41.31	0	0	0	0	0	0	0	0	0	0	0	0	0	0	0	0	0	0	0	0	0	0	0	0	0	0	0
L5	3	2	Y+2	29	25.2	8.36	61.3	4362.3	3.547	2365.32	0.574	0.875	0.354	0.321	0.3214	265.457	9.74	7.12	5.54809	954.32	28.5	35.65	44.4	0	0	0	0	0	0	0	0	0	0	0	0	0	0	0	14.8	0	0	0	0	0	0	0	0	311.1	0
L5	3	3	Y+1	61	14.7	8.49	109.5	8548.4	4.801	1765.2	0.341	1.59	0.62	0.1741	0.3362	258.21	16.34	12.57	7.12678	1006.31	30.54	69.2	29.6	0	0	0	0	0	0	0	0	0	0	0	0	0	0	0	281.5	0	0	0	0	0	0	0	0	0	0
L5	3	1	Y+2	30	12.8	8.05	98.8	13441.6	6.785	2226.5	7.129	1.004	0.452	0.173644	0.44191	361.446	9.69	5.27	6.6217	1132.5	25.777	37.674	237	0	0	0	0	14.8	0	0	0	0	0	0	0	0	0	0	577.8	0	0	0	0	0	0	0	0	0	0
L5	3	2	Y+1	20	15.8	8.11	70.4	3132.1	1.636	1419.22	0.214	0.513	0.107	0.154356	0.42259	198.09	17.05	6.85	6.73566	28.387	4.513	34.256	118.5	0	0	0	0	14.8	74.1	59.6	44.4	0	0	0	0	0	0	0	44.4	0	0	0	0	0	0	0	0	0	0
L5	3	3	Y+2	27	13.4	7.91	88	7645.3	4.251	1692.55	0.533	1.82	0.369	0.2508	0.46553	252.534	10.53	5.69	6.54492	938.121	36.861	75.786	0	0	0	0	0	0	0	0	0	0	0	0	0	0	0	0	474.1	0	0	0	0	0	0	0	0	0	0
L5	3	1	Y+1	25	14.6	8.06	123.6	6751.3	5.324	1099.01	0.871	1.545	0.551	0.268	0.3547	235.141	12.32	5.78	6.96187	874.39	33.3	62.14	148.2	0	0	0	0	0	0	0	0	0	0	0	0	0	0	0	0	0	14.8	0	0	0	0	0	488.9	0	0
L5	3	2	Y+2	33	18.8	8.61	114.4	11156.3	6.389	1468.16	0.457	0.752	0.657	0.164	0.16837	210.784	8.89	7.53	6.87271	771.246	30.146	49.044	192.6	0	0	0	0	0	0	133.3	0	0	0	0	0	0	0	0	0	88.9	0	0	0	14.8	0	74.1	192.6	0	0
L5	3	3	Y+1	61	13.6	8.39	105.2	6675.3	3.675	1733.74	0.63	1.63	0.542	0.20625	0.2562	263.474	11.74	6.85	6.55058	946.129	36.293	60.285	0	0	0	0	0	0	0	0	0	0	0	0	0	0	0	0	14.8	0	0	0	0	0	0	0	251.9	0	0
L5	3	1	Y+2	60	11.9	8.11	95.6	14110.7	6.2	2272.95	0.324	0.742	0.612	0.144711	0.31793	581.33	7.28	5.48	6.06292	1954.94	40.17	44.114	59.3	0	0	0	0	14.8	0	0	0	0	0	0	0	0	0	0	74.1	0	14.8	0	0	0	0	0	0	0	0
L5	3	2	Y+1	24	14.1	8.23	75.1	4512.4	2.395	1537.89	0.41	1.254	0.037	0.130244	0.57798	222.166	16.92	6.42	5.89284	29.884	4.698	32.131	59.3	0	0	0	0	0	0	0	14.8	0	0	29.6	0	0	0	0	29.6	0	0	0	0	0	0	0	0	163	0
L5	3	3	Y+2	52	13.5	8.05	95.1	8001.3	4.667	1635.01	0.512	1.49	0.512	0.159178	0.48192	242.721	11.03	6.02	5.85817	918.97	36.371	78.429	59.3	0	0	0	0	0	0	0	0	0	0	0	0	0	0	0	207.4	0	0	0	0	0	0	0	14.8	0	0
L5	3	1	Y+1	20	13.3	8.62	97.15	3843.82	2.044	916.457	0.414	0.652	0.324	0.1303	0.654	157.409	12.32	6.57	6.11877	516.023	20.073	42.464	533.3	0	0	0	0	0	0	0	0	0	0	0	0	0	0	0	0	14.8	0	0	0	0	0	0	355.6	0	14.8
L5	3	2	Y+2	28	26.1	8.81	77.7	4861.4	2.597	1237.66	0.547	1.072	0.545	0.815	0.5817	178.612	11.56	7.37	6.21877	662.29	26.952	46.918	74.1	44.4	0	0	0	0	0	0	0	0	0	0	0	0	0	0	44.4	0	0	0	0	0	14.8	0	0	0	0
L5	3	3	Y+1	52	15.2	8.44	118.6	5406.3	2.936	1354.48	0.871	0.428	0.147	0.51005	0.7515	206.426	12.47	6.69	6.2668	735.627	29.016	96.169	148.2	0	0	0	0	0	0	0	0	0	0	0	0	0	0	0	133.3	0	0	0	0	0	0	0	59.3	0	0
L5	3	1	Y+2	27	13.3	8.44	72.3	3983.3	2.123	1017.91	0.991	0.539	0.183	0.178467	0.5685	189.251	15.1	9.74	5.96698	521.647	15.215	33.774	192.6	0	0	0	0	0	0	0	0	0	0	14.8	0	0	0	0	177.8	14.8	0	0	0	0	0	0	0	0	0
L5	3	2	Y+1	29	13.8	8.2	70.4	3029.7	1.569	894.739	0.324	0.658	0.086	0.115778	0.54141	188.59	19.67	18.2	6.65671	30.482	4.953	33.865	29.6	0	0	0	0	0	0	0	0	0	0	0	0	0	0	0	14.8	0	0	0	0	0	14.8	0	0	29.6	0
L5	3	3	Y+2	35	13.7	8.28	62.2	5984.2	3.271	1473.25	0.657	1.149	0.541	0.212222	0.43564	217.04	13.15	6.51	6.38338	820.697	32.394	79.729	118.5	0	0	0	0	0	0	0	0	0	0	0	0	0	0	0	29.6	0	0	0	0	0	0	0	0	0	0
L5	3	1	Y+1	20	13.6	8.36	87.3	7652.3	3.654	1547.69	0.647	0.321	0.21	0.298	0.4782	214.325	12.32	5.98	6.21351	884.32	31.21	62.3	148.5	59.3	533.3	0	0	0	14.8	0	0	0	0	0	0	0	0	0	177.8	29.6	14.8	14.8	14.8	0	0	0	0	0	0
L5	3	2	Y+2	24	25	7.54	106.3	6532.1	2.214	1274.32	0.621	0.421	0.265	0.247	0.5021	206.54	13.54	6.87	6.07177	754.32	24.68	53.97	74.4	0	0	0	0	0	0	29.6	0	0	0	0	0	0	0	0	14.8	29.6	74.1	29.6	0	14.8	0	0	0	0	0
L5	3	3	Y+1	55	13.1	7.69	81.6	7413	2.987	1334.11	1.001	0.334	0.222	0.46665	0.7443	201.907	12.23	6.5	6.64911	728.272	28.478	58.683	59.3	0	0	0	0	0	29.6	0	0	0	0	0	0	0	0	14.8	74.1	14.8	0	0	14.8	0	0	0	14.8	0	14.8
L5	3	1	Y+2	55	13	8.24	103.7	8304.8	4.646	2777.18	0.265	0.789	0.418	0.0868444	0.30894	630.078	2.82	2.27	6.1128	2125.41	42.945	45.325	133.3	103.7	355.6	0	0	0	0	0	0	0	0	0	0	0	0	0	0	0	14.8	0	0	0	0	0	0	0	0
L5	3	2	Y+1	23	20.7	7.69	88.8	6956.1	3.835	1687.84	0.336	0.145	0.128	0.106133	0.5613	230.371	15.28	5.93	6.18106	29.734	4.662	34.599	0	0	0	0	0	0	0	59.3	14.8	0	0	0	0	0	0	0	14.8	0	0	0	0	0	0	0	14.8	0	0
L5	3	3	Y+2	80	14.4	8.1	107.9	14615	6.53	2901.77	0.548	1.323	0.547	0.115778	0.30082	585.204	6.1	4.32	6.00528	2270.09	83.245	98.879	0	0	0	0	0	14.8	0	0	0	0	0	0	0	0	0	14.8	0	0	0	0	0	0	0	0	88.9	0	0
L6	3	1	Y+1	50	13.3	8.59	114.533	2863	1.46667	908.635	0.347	0.541	0.499077	0.214	0.3157	250.663	14.36	9.98	7.56514	725.814	30.975	52.691	563	0	0	0	0	0	0	0	0	0	0	0	0	0	0	0	192.6	14.8	0	0	0	0	0	0	0	0	0
L6	3	2	Y+2	20	22.8667	9.19667	110.833	3454.33	1.79	1097.78	0.398	0.82	0.00756458	0.226689	0.28946	241.998	18.31	11.32	7.62991	864.261	32.117	59.401	770.4	0	0	0	0	0	0	29.6	0	0	0	0	0	0	0	0	725.9	14.8	0	0	251.9	0	0	0	0	0	0
L6	3	3	Y+1	35	15.6667	8.62333	90.9333	4842.33	2.57667	1041.59	0.553	2.54	0.0234317	0.157	0.37603	342.7	8.84	5.78	7.71352	1230.8	44.814	67.447	311.1	0	0	0	0	0	0	29.6	0	14.8	0	0	0	0	0	0	0	0	0	0	266.7	0	0	0	0	0	0
L6	3	1	Y+2	35	14.4	8.76	105.3	3035.5	1.57	1075.94	0.953	0.582	0.005369	0.270089	0.49781	275.126	8.62	6.31	7.80534	802.294	19.844	36.928	0	0	0	0	0	0	0	0	0	0	0	0	0	0	0	0	177.8	0	0	0	0	0	0	0	0	0	0
L6	3	2	Y+1	30	16.3	9.07	89.9	7175.9	5.97	2008.53	0.654	1.395	0.012869	0.323133	0.42155	306.978	8.06	6.4	7.84752	1178.03	43.459	52.533	44.4	0	0	0	0	0	0	0	0	0	0	0	0	0	0	0	933.3	14.8	0	0	0	0	0	0	0	0	0
L6	3	3	Y+2	30	13.5	9.32	107.9	7592.3	4.231	1398.43	0.565	0.961	0.00886531	0.231511	0.4577	360.594	17.52	7.39	111.85	1343.58	49.528	95.666	207.4	0	0	0	0	0	0	0	0	0	0	0	0	0	0	0	1214.8	0	0	0	0	0	0	0	0	0	0
L6	3	1	Y+1	45	13.7167	8.57667	111.783	3267.33	1.69333	996.874	0.354	0.622	0.00573801	0.201	0.4002	278.305	12.36	6.22	141.85	804.93	33.986	52.01	385.2	0	0	0	0	0	0	0	0	0	0	0	0	0	0	0	459.3	0	0	0	0	0	0	0	0	0	0
L6	3	2	Y+2	25	23.1	9.24143	121.186	3596.29	1.88571	1081.74	0.457	0.709	0.00654059	0.188111	0.3513	248.677	16.98	10.62	157.91	910.423	33.746	59.638	2311.1	0	0	0	0	0	0	859.3	0	0	0	0	0	0	0	0	1437	44.4	0	74.1	0	177.8	755.6	0	0	0	0
L6	3	3	Y+1	35	16.3143	9.02714	141.486	4537.29	2.40857	1142.5	0.563	0.63	0.00581181	0.254	0.5502	363.621	12.56	8.92	204.76	1231.81	44.864	72.374	355.6	0	0	0	0	0	0	0	0	0	0	0	0	0	0	0	1081.5	0	0	0	29.6	0	0	0	0	0	0
L6	3	1	Y+2	35	14.2	8.69	106.8	3020.3	1.568	850.414	0.957	0.462	0.00426199	0.318311	0.4698	272.137	8.05	6.11	56.06	797.956	19.766	53.649	148.1	0	0	0	0	0	0	0	0	0	0	0	0	0	0	0	311.1	44.4	0	0	0	0	29.6	0	0	0	0
L6	3	2	Y+1	25	16.4	8.85	88.4	7167.5	3.963	1773.07	0.444	1.151	0.0106181	0.347244	0.12872	302.53	8.48	5.77	74.9683	1179.61	42.903	58.918	88.9	0	0	0	0	0	0	563	0	0	0	0	0	88.9	0	0	977.8	0	0	103.7	0	0	29.6	0	0	0	0
L6	3	3	Y+2	25	13.7	9.15	105.8	8334	4.68	1432.7	0.548	0.974	0.00898524	0.164	0.42444	192.903	18.25	6.75	33.2834	1384.33	50.902	101.265	237	0	0	0	0	0	0	0	0	0	0	0	0	0	0	0	740.7	0	0	0	118.5	0	0	0	0	0	0
L6	3	1	Y+1	45	13.98	8.492	101.46	3421.4	1.774	1068.89	0.401	0.666	0.00614391	0.199	0.3214	287.184	14.33	6.57	23.891	826.354	35.03	52.156	1200	0	0	0	0	0	0	0	0	0	0	0	0	0	0	0	44.4	0	0	0	0	0	0	0	0	0	0
L6	3	2	Y+2	25	22.5	8.89	76.6	3454	1.79667	1079.01	0.398	0.6	0.00553506	0.226689	0.30052	236.334	16.78	8.45	46.843	907.159	33.624	59.132	533.3	0	0	0	0	0	0	88.9	0	14.8	0	0	0	0	0	0	1659.3	0	0	0	192.6	0	0	0	0	0	0
L6	3	3	Y+1	40	16.4333	8.97667	134.333	3886.67	2.04333	1236.88	0.483	1.22	0.0112546	0.154	0.671	288.165	8.26	7.05	7.22859	1011.1	37.227	69.625	1007.4	0	0	0	0	0	0	0	0	14.8	0	0	0	0	0	0	0	0	0	0	370.4	0	0	0	0	0	0
L6	3	1	Y+2	35	15.6	8.69	112.8	3081	1.6	917.19	0.939	0.551	0.00508303	0.284556	0.51382	264.945	9.06	3.56	6.46806	782.927	19.483	37.787	177.8	0	0	0	0	0	0	0	0	0	0	0	0	0	0	0	29.6	0	0	0	0	0	0	0	0	0	0
L6	3	2	Y+1	30	16.2	9.04	82	6805.4	3.752	1912.67	0.547	1.049	0.00967712	0.3376	0.7818	288.019	18.47	5.25	29.6652	1132.36	41.427	53.927	88.9	0	0	0	0	0	0	0	0	163	0	0	0	0	0	0	74.1	0	0	0	0	0	0	0	88.9	0	0
L6	3	3	Y+2	25	13.2	9.4	131	8345.9	4.666	2412.84	0.507	0.93	0.00857934	0.2074	0.45329	198.824	12.86	5.84	5.91137	1398.41	51.532	101.345	59.3	0	0	0	0	0	0	0	0	29.6	0	0	0	0	0	0	74.1	0	0	14.8	0	0	0	0	0	0	0
L6	3	1	Y+1	45	13.5	8.22667	79.5667	3317.67	1.72333	777.088	0.444	0.677	0.00624539	0.01095	0.2357	288.53	11.89	5.22	6.25294	859.332	36.615	54.992	74.1	0	0	0	0	0	0	0	29.6	0	0	0	0	0	0	0	29.6	0	0	0	0	0	0	0	0	0	0
L6	3	2	Y+2	15	21.6	8.695	52.65	3384	1.765	688.232	0.328	0.671	0.00619004	0.241156	0.28148	242.342	16.42	9.43	20.8299	886.26	32.988	57.699	0	0	0	0	0	0	0	0	0	0	0	0	0	0	0	0	118.5	0	14.8	0	0	14.8	0	0	14.8	0	0
L6	3	3	Y+1	35	16.4	8.845	130.45	4502.5	2.385	1265.28	0.595	3.073	0.0283487	0.145	0.7971	348.687	10.85	4.23	5.9053	1194.48	43.375	117.318	44.4	0	0	0	0	0	0	0	0	0	0	0	0	0	0	0	563	0	0	0	0	0	0	0	0	0	0
L6	3	1	Y+2	30	14.1	8.72	105.6	2920.3	1.5	506.757	0.972	0.88	0.00811808	0.284556	0.52502	264.834	7.6	3.85	5.878	768.285	19.454	37.276	177.8	0	0	0	0	0	0	29.6	177.8	0	0	0	0	0	0	0	0	0	0	0	0	0	29.6	0	59.3	0	0
L6	3	2	Y+1	25	16.3	8.67	91.2	6881.3	3.795	1942.61	0.487	0.943	0.00869926	0.318311	0.28511	291.871	23.88	13.17	7.66278	1104.73	43.079	52.816	29.6	0	0	0	0	0	0	0	0	0	0	0	0	0	0	0	414.8	0	0	59.3	0	14.8	0	0	0	0	0
L6	3	3	Y+2	22	12.4	8.74	100.1	8094.8	4.511	2349.74	0.257	0.959	0.00884686	0.2508	0.4525	186.293	14.45	11.89	6.44958	1330.11	48.81	99.309	237	0	0	0	0	0	0	0	0	0	0	0	0	0	0	0	118.5	0	0	0	0	0	0	0	0	0	0
L6	3	1	Y+1	45	13.8667	8.45	111.3	3104.67	1.61	639.515	0.398	0.704	0.00649446	0.05435	0.1132	268.628	12.54	9.99	5.87982	801.027	33.927	51.302	207.4	0	0	0	0	0	0	0	0	0	0	0	0	0	0	0	0	14.8	0	0	0	0	29.6	0	0	237	0
L6	3	2	Y+2	30	22.5	8.89	107.3	2499	1.26	536.916	0.333	0.638	0.00588561	0.159178	0.16205	193.314	17.4	12.45	6.17968	662.911	24.899	58.577	0	0	0	0	0	0	0	0	0	0	0	0	0	0	0	0	355.6	0	0	0	0	0	0	0	0	0	0
L6	3	3	Y+1	60	16.6	8.46	123.5	967	0.41	281.741	0.668	2.694	0.0248524	0.124	0.622	78.972	8.58	6.85	6.72808	153.209	6.887	77.59	148.1	0	0	0	0	0	0	0	0	0	0	0	0	0	0	0	785.2	0	0	0	0	0	0	0	0	0	0
L6	3	1	Y+2	50	13.1	8.78	11.4	718	0.3	240.288	1.05	2.744	0.171	0.188111	0.8519	81.959	8.65	4.47	6.43976	123.469	7.611	33.911	14.8	0	0	0	0	0	14.8	207.4	0	0	0	0	0	0	0	0	0	0	0	0	0	0	29.6	0	0	0	0
L6	3	2	Y+1	50	15.8	8.43	82.5	6627.8	3.647	1840.2	0.649	2.535	0.245	0.173644	0.49263	65.141	4.72	2.96	7.09037	110.32	5.315	47.686	325.9	0	0	0	0	0	0	0	0	29.6	44.4	0	0	0	0	0	814.8	0	0	0	0	0	0	0	0	0	0
L6	3	3	Y+2	45	13.6	9.26	113.3	6893.4	3.805	2087.8	0.585	2.993	0.02	0.0916667	0.59536	66.752	8.25	4.11	6.07486	272.829	11.433	94.941	503.7	0	0	0	0	0	0	0	0	355.6	0	0	0	0	0	0	177.8	0	0	0	0	0	0	0	0	0	0
[truncated: 36 more columns]

## Sheet: Arkusz1
Wicko	74.1	0	0	0	118.6	0	0	0	0	0
Wicko	44.4	0	0	0	222.2	0	0	0	14.8	0
Wicko	29.6	0	0	0	429.6	0	0	0	0	59.3
Wicko	14.8	0	0	0	163	0	0	0	0	0
Wicko	14.8	0	0	0	251.9	0	0	0	0	0
Wicko	14.8	0	0	0	207.4	0	0	0	0	0
Wicko	74.1	0	0	0	88.9	0	0	0	0	0
Wicko	0	0	0	0	88.9	0	0	0	0	0
Wicko	14.8	0	0	0	8755.6	0	0	0	0	0
Wicko	0	0	0	0	0	0	0	0	0	0
Wicko	29.6	0	0	0	414.8	0	0	0	0	0
Wicko	0	0	0	0	503.7	0	0	0	148.1	0
Wicko	355.6	0	0	0	44.4	0	0	0	0	0
Wicko	44.4	0	0	0	0	0	0	0	0	0
Wicko	0	0	0	0	222.2	0	0	0	0	0
Wicko	0	0	0	0	0	0	0	0	0	0
Wicko	207.4	0	0	0	266.6	0	0	0	0	0
Wicko	29.6	0	0	0	533.3	0	0	0	0	0
Wicko	1525.9	0	0	0	251.8	0	0	0	0	0
Wicko	948.1	0	0	0	800	0	0	0	0	0
Wicko	0	0	0	0	133.4	0	0	0	0	0
Wicko	0	0	0	0	0	0	0	0	0	0
Wicko	88.9	0	0	0	711.1	0	0	0	14.8	133.3
Wicko	59.3	0	0	0	385.2	0	0	0	0	0
Wicko	163	0	0	0	148.1	0	0	0	0	0
Wicko	14.8	0	0	0	118.5	0	0	0	0	0
Wicko	29.6	0	0	0	44.4	0	0	0	0	29.6
Wicko	74.1	0	0	0	59.2	0	0	0	0	0
Wicko	29.6	0	0	0	118.5	0	0	0	0	0
Wicko	14.8	0	0	0	118.5	0	0	0	0	0
Wicko	0	0	0	0	74	0	0	0	0	0
Wicko	29.6	0	0	0	88.8	0	0	0	0	0
Wicko	88.9	0	0	0	1200	0	0	0	0	0
Wicko	44.4	0	0	0	296.3	0	0	0	0	0
Wicko	148.1	0	0	0	400	0	0	0	0	0
Wicko	59.3	0	0	0	266.7	0	0	0	0	0
Wicko	400	0	0	0	340.7	0	0	0	0	0
Wicko	14.8	0	0	0	29.6	0	0	0	0	0
Wicko	44.4	0	0	0	59.3	0	0	0	0	0
Wicko	0	0	0	0	103.7	0	0	0	0	0
Wicko	44.4	0	0	0	148.1	0	0	0	0	0
Wicko	0	0	0	0	118.5	0	0	0	0	0
Wicko	222.2	0	0	0	311.1	0	0	0	0	0
Wicko	29.6	0	0	0	0	0	0	0	0	0
Wicko	14.8	0	0	0	88.8	0	0	0	0	0
Wicko	14.8	0	0	0	474	0	0	0	0	0
Wicko	0	0	0	0	0	0	0	0	0	0
Wicko	14.8	0	0	0	177.8	0	0	0	0	0
Dołgie	103.7	0	0	0	666.7	0	0	0	0	0
Dołgie	118.5	0	0	0	1911.1	0	14.8	0	0	0
Dołgie	340.7	0	0	0	44.4	0	0	0	0	0
Dołgie	103.7	0	0	0	1881.5	0	0	0	0	0
Dołgie	400	0	0	0	488.9	0	0	0	0	0
Dołgie	192.6	0	0	0	400	0	0	0	0	0
Dołgie	14.8	0	0	0	14.8	0	0	0	0	0
Dołgie	0	0	0	0	0	0	0	0	0	0
Dołgie	488.9	0	0	0	355.5	0	14.8	0	0	0
Dołgie	0	0	0	0	0	0	0	0	0	0
Dołgie	0	0	0	0	14.8	0	0	0	0	0
Dołgie	0	0	0	0	103.7	0	0	0	0	0
Dołgie	296.3	0	0	0	133.3	0	0	0	0	0
Dołgie	88.9	0	0	0	118.5	0	0	0	0	0
Dołgie	29.6	0	0	0	103.7	0	0	0	0	0
Dołgie	29.6	0	0	0	207.4	0	0	0	0	0
Dołgie	118.5	0	0	0	563	0	0	0	0	0
Dołgie	0	0	0	0	207.4	0	0	0	0	0
Dołgie	193.6	0	0	0	414.8	0	0	0	0	0
Dołgie	429.6	0	0	0	281.5	0	0	0	0	0
Dołgie	340.7	0	0	0	414.9	0	0	0	0	0
Dołgie	429.6	0	0	0	429.6	0	0	14.8	0	0
Dołgie	0	0	0	0	0	0	0	0	0	0
Dołgie	207.4	0	0	0	44.4	0	0	0	0	0
Dołgie	0	0	0	0	29.6	0	0	0	0	0
Dołgie	44.4	0	0	0	0	0	0	0	0	0
Dołgie	29.6	0	0	0	44.4	0	0	0	0	0
Dołgie	0	0	0	0	0	0	0	0	0	0
Dołgie	14.8	0	0	0	14.8	0	0	0	0	0
Dołgie	0	0	0	0	14.8	0	0	0	0	0
Kopań	0	0	0	0	0	0	0	0	0	0
Kopań	103.7	0	0	0	74.1	0	0	0	14.8	0
Kopań	103.7	0	14.8	0	14.8	0	0	0	44.4	0
Kopań	0	0	0	0	0	0	0	0	0	0
Kopań	29.6	0	0	44.4	207.4	0	29.6	0	74.1	0
Kopań	0	0	0	0	14.8	0	0	0	0	0
Kopań	14.8	0	0	0	103.7	0	0	0	0	0
Kopań	14.8	0	0	0	0	0	0	0	0	0
Kopań	0	0	0	0	14.8	0	0	0	0	0
Kopań	14.8	0	0	0	118.5	0	0	0	0	0
Kopań	0	0	0	0	14.8	0	0	0	0	0
Kopań	29.6	0	44.4	0	874.1	0	0	0	0	0
Kopań	0	0	0	0	0	0	0	0	0	0
Kopań	14.8	0	0	0	340.7	0	0	0	0	0
Kopań	74.1	0	0	0	2488.8	0	0	0	0	0
Kopań	0	0	0	0	14.8	0	0	0	0	0
Kopań	0	0	0	0	0	0	0	0	0	0
Kopań	0	0	133.3	0	0	0	0	0	14.8	0
Kopań	0	0	0	0	14.8	0	0	0	0	0
Kopań	0	0	0	0	0	0	0	0	0	0
Kopań	0	0	0	0	0	0	0	0	0	0
Kopań	44.4	0	0	0	0	0	0	0	0	0
Kopań	0	0	0	0	59.2	0	0	0	0	0
Kopań	0	0	0	0	0	0	0	0	0	0
Kopań	0	0	14.8	0	14.8	0	0	0	0	0
Kopań	0	0	29.6	0	0	0	0	0	0	0
Kopań	0	0	0	0	0	0	0	0	0	0
Kopań	0	0	0	0	0	0	0	0	0	0
Kopań	0	0	0	0	0	0	0	0	0	0
Kopań	0	0	14.8	0	0	0	0	0	0	0
Gardno	163	0	0	0	577.8	0	0	0	0	0
Gardno	103.7	0	0	0	103.6	0	0	0	0	0
Gardno	0	0	0	0	44.4	0	0	0	0	0
Gardno	118.5	0	0	0	1333.3	0	0	0	0	0
Gardno	0	0	0	0	29.6	0	0	0	0	0
Gardno	29.6	0	0	0	14.8	0	0	0	0	0
Gardno	222.2	0	0	0	963	0	0	0	0	0
Gardno	88.9	0	0	0	1081.4	0	0	0	0	14.8
Gardno	29.6	0	0	0	296.3	0	0	0	0	0
Gardno	14.8	0	0	0	29.6	0	0	0	0	0
Gardno	0	0	0	0	44.4	0	0	0	0	0
Gardno	0	0	0	0	148.2	0	0	0	0	0
Gardno	0	0	0	0	903.7	0	0	0	0	0
Gardno	29.6	0	88.9	0	74.1	0	0	0	0	14.8
Gardno	74.1	0	0	0	103.7	0	0	0	0	14.8
Gardno	44.4	0	0	0	88.6	0	0	0	0	0
Gardno	0	0	14.8	0	14.8	0	0	0	0	0
Gardno	0	0	0	0	14.8	0	0	0	0	0
Gardno	29.6	0	0	0	296.3	0	0	0	0	0
Gardno	0	0	14.8	0	0	0	0	0	0	0
Gardno	0	0	0	0	44.4	0	0	0	0	0
Gardno	88.6	0	0	0	162.9	0	0	0	0	29.6
Gardno	14.8	0	0	0	222.2	0	0	0	0	0
Gardno	29.6	0	0	0	311	0	0	0	0	0
Gardno	0	0	0	0	44.4	0	0	0	0	0
Gardno	14.8	0	0	0	14.8	0	0	0	0	0
Gardno	59.3	0	0	0	474	0	0	0	0	0
Gardno	237	0	0	0	133	0	0	0	0	0
Gardno	29.6	0	0	0	251.5	0	0	0	0	0
Gardno	0	0	0	0	0	0	0	0	0	0
Łebsko	148.1	0	399.9	0	385.1	0	0	0	0	0
Łebsko	1259.3	0	577.7	0	562.9	0	0	0	14.8	0
Łebsko	1525.9	0	903.7	0	888.9	0	0	0	0	0
Łebsko	118.5	0	177.8	0	177.8	0	0	0	0	0
Łebsko	29.6	0	637	0	592.6	0	0	0	0	0
Łebsko	785.2	0	1140	0	1125.9	0	0	0	0	0
Łebsko	163	0	562.9	0	562.9	0	0	0	0	0
Łebsko	14.8	0	14.8	0	14.8	0	0	0	44.4	14.8
Łebsko	0	0	0	0	0	0	0	0	0	0
Łebsko	311.1	0	237	0	237	0	0	0	0	0
Łebsko	148.1	0	488.8	0	459.2	0	0	0	0	0
Łebsko	474.1	0	488.9	0	414.8	0	0	0	0	14.8
Łebsko	0	0	103.7	0	103.7	0	0	0	14.8	0
Łebsko	340.7	0	829.6	0	829.6	0	0	0	0	0
Łebsko	59.3	0	1763	0	1763	0	0	0	0	0
Łebsko	44.4	0	785.2	0	770.4	0	0	0	0	0
Łebsko	103.7	0	1096.3	0	1096.3	0	0	0	0	0
Łebsko	251.9	0	992.6	0	963	0	0	0	0	0
Łebsko	0	0	0	0	0	0	0	0	0	0
Łebsko	548.1	0	666.6	0	666.6	0	0	0	0	0
Łebsko	14.8	0	118.4	0	74	0	0	0	29.6	0
Łebsko	0	0	0	0	0	0	0	0	0	0
Łebsko	0	0	0	0	0	0	0	0	0	0
Łebsko	29.6	0	725.9	0	696.3	0	0	0	0	0
Łebsko	0	0	0	0	0	0	0	0	0	0
Łebsko	103.7	0	577.7	0	548.1	0	0	0	0	0
Łebsko	163	0	1703.7	0	1555.6	0	0	0	0	0
Łebsko	163	0	474	0	474	0	0	0	0	0
Łebsko	14.8	0	148.1	0	148.1	0	0	0	0	0
Łebsko	44.4	0	577.8	0	503.7	0	0	0	0	0
Łebsko	755.6	0	207.4	0	207.4	0	0	0	0	0
Łebsko	177.8	0	148.1	0	148.1	0	0	0	0	0
Łebsko	533.3	0	118.5	0	118.5	0	0	0	0	0
Łebsko	177.8	0	162.9	0	162.9	0	0	0	29.6	0
Łebsko	0	0	0	0	0	0	0	0	0	0
Łebsko	488.9	0	651.9	0	651.9	0	0	0	0	0
Łebsko	88.9	0	0	0	0	0	0	0	0	0
Łebsko	118.5	0	103.7	0	103.7	0	0	0	0	0
Łebsko	14.8	0	207.4	0	207.4	0	0	0	0	0
Łebsko	666.7	0	207.4	0	207.4	0	0	0	0	0
Łebsko	103.7	0	29.6	0	29.6	0	0	0	0	0
Łebsko	0	0	207.4	0	207.4	0	0	0	0	0
Łebsko	0	0	0	0	0	0	0	0	0	0
Łebsko	44.4	0	325.9	0	325.9	0	0	0	0	0
Łebsko	29.6	0	281.5	0	281.5	0	0	0	0	0
Łebsko	237	0	592.6	0	577.8	0	0	0	0	0
Łebsko	118.5	0	237.3	0	44.4	0	0	0	0	0
Łebsko	0	0	474.1	0	474.1	0	0	0	0	0
Łebsko	148.2	0	503.7	0	503.7	0	0	0	0	0
Łebsko	192.6	0	503.7	0	370.4	0	0	0	0	0
Łebsko	0	0	266.7	0	266.7	0	0	0	0	0
Łebsko	59.3	0	103.7	0	88.9	0	0	0	0	0
Łebsko	59.3	0	237	0	192.6	0	0	0	0	0
Łebsko	59.3	0	222.2	0	222.2	0	0	0	0	0
Łebsko	533.3	0	385.2	0	385.2	0	0	0	0	0
Łebsko	74.1	44.4	59.2	0	59.2	0	0	0	0	0
Łebsko	148.2	0	192.6	0	192.6	0	0	0	0	0
Łebsko	192.6	0	207.4	0	192.6	0	0	0	0	0
Łebsko	29.6	0	59.2	0	59.2	0	0	0	0	0
Łebsko	118.5	0	29.6	0	29.6	0	0	0	0	0
Łebsko	148.5	592.6	266.6	0	251.8	0	0	0	0	0
Łebsko	74.4	0	192.5	0	162.9	0	0	0	0	0
Łebsko	59.3	0	177.7	14.8	148.1	0	0	0	0	0
Łebsko	133.3	459.3	14.8	0	14.8	0	0	0	0	0
Łebsko	0	0	103.7	0	29.6	0	0	0	0	0
Łebsko	0	0	103.7	14.8	88.9	0	0	0	0	0
Resko	563	0	0	0	207.4	0	0	0	0	0
Resko	770.4	0	29.6	0	992.6	0	0	0	0	0
Resko	311.1	0	44.4	0	266.7	0	0	0	0	0
Resko	0	0	0	0	177.8	0	0	0	0	0
Resko	44.4	0	0	0	948.1	0	0	0	14.8	0
Resko	207.4	0	0	0	1214.8	0	0	0	0	0
Resko	385.2	0	0	0	459.3	0	0	0	0	0
Resko	2311.1	0	859.3	0	2488.9	14.8	0	0	88.9	0
Resko	355.6	0	0	0	1111.1	0	0	0	0	0
Resko	148.1	0	0	0	385.1	0	0	0	0	0
Resko	88.9	0	563	88.9	1111.1	14.8	0	14.8	0	0
Resko	237	0	0	0	859.2	0	0	14.8	0	0
Resko	1200	0	0	0	44.4	0	0	0	0	0
Resko	533.3	0	103.7	0	1851.9	0	0	0	0	0
Resko	1007.4	0	14.8	0	370.4	0	0	0	0	0
Resko	177.8	0	0	0	29.6	0	0	0	0	0
Resko	88.9	0	163	0	163	0	0	0	0	0
Resko	59.3	0	29.6	0	88.9	0	0	0	0	0
Resko	74.1	0	29.6	0	29.6	0	0	0	0	0
Resko	0	0	0	0	162.9	0	0	0	0	0
Resko	44.4	0	0	0	563	0	0	0	0	0
Resko	177.8	0	207.4	0	88.9	0	0	0	0	0
Resko	29.6	0	0	0	488.9	0	0	0	0	0
Resko	237	0	0	0	118.5	0	0	0	0	0
Resko	207.4	0	0	0	281.4	0	0	0	0	0
Resko	0	0	0	0	355.6	0	0	0	0	0
Resko	148.1	0	0	0	785.2	0	0	0	0	0
Resko	14.8	0	222.2	0	29.6	0	14.8	0	0	0
Resko	325.9	0	74	0	814.8	0	0	0	0	0
Resko	503.7	0	355.6	0	177.8	0	0	0	0	0

## Sheet: for PERMANOVA
Salinity level	Sites	SD	Temp	pH	DO%	EC	PSU	Cl-	NO2-	NO3-	NH4+	PO43-	TP	SO42-	TOC	DOC	Chl-a	Na+	K+	Ca2+	OLIGOCHAETA	Polychaeta	Crustacea	Hirudinea	Diptera	Hemiptera	Trichoptera	Ephemeroptera	Gastropoda	Bivalvia	Total	No taxa	H	Evenness
1	1	40	15.8	8.81	128.45	197.5	0.065	49.858	0.429	0.6095	0.247	0.19055	0.705	15.0225	13.825	7.425	44.0791	28.9975	4.716	19.099	762.95	0	0	0	125.9	0	0	0	0	0	888.85	1.5	0.22	0.2585
1	1	28.5	22.1	8.765	116.3	298.4	0.125	51.341	0.446	0.8035	0.142	0.156767	0.547675	10.5895	17.52	12.165	30.1967	32.2185	3.4705	14.5175	518.5	0	0	0	755.55	0	0	0	7.4	66.65	1348.1	5	1.0095	0.566
1	1	27.5	14.25	8.345	83.5	364.5	0.16	52.065	0.4475	0.8895	0.3745	0.274	0.596025	11.3005	14.805	8.67	55.0545	33.8345	4.007	43.1885	29.65	0	0	0	259.3	0	0	0	0	0	288.95	2	0.54	0.8675
1	2	42.5	14.05	8.65583	107.15	200.7	0.065	50.1585	0.503	0.797	0.087	0.180303	0.596675	15.985	9.205	6.985	6.1963	29.4045	4.678	22.985	118.55	0	0	0	103.65	0	0	0	0	0	222.2	4.5	1.1795	0.72965
1	2	30	20.7167	8.62333	99.3167	303	0.13	51.847	0.637	1.032	0.312	0.159178	0.46352	10.3695	14.545	11.585	5.86272	32.5225	3.4765	17.6155	22.2	0	0	0	118.5	0	0	0	0	0	140.7	2	0.42445	0.76655
1	2	30	14.4154	8.53231	94.4846	363.538	0.16	53.903	0.58	0.843	0.559	0.1975	0.39431	16.0695	14.345	8.565	5.96796	34.002	3.7755	41.766	22.2	0	0	0	81.45	0	0	0	0	14.8	118.45	3	1.0078	0.91555
1	3	42.5	13.9875	8.66875	112.787	199.775	0.065	51.392	0.8535	1.54	0.2295	0.202611	0.464605	20.4425	8.89	7.01	6.00265	30.328	4.8545	20.9595	22.2	0	0	0	185.15	0	0	0	0	0	207.35	4	1.14215	0.8106
1	3	32.5	20.575	8.66	109.925	344.25	0.145	51.7745	0.494	0.7945	0.067	0.164	0.546685	10.298	16.055	10.775	6.00806	32.5705	3.509	17.965	88.85	0	0	0	244.4	0	0	0	0	0	333.25	3.5	0.9857	0.79605
1	3	30	13.75	8.735	79.075	361.8	0.16	51.9935	0.5805	0.934	0.681	0.2635	0.252225	11.9655	16.755	11.53	6.18874	34.646	3.928	39.5385	74.1	0	0	0	733.35	0	0	0	0	0	807.45	3	0.70995	0.7235
1	4	27.5	15.3167	8.31833	92	232.5	0.075	53.7525	0.817	1.0925	0.2215	0.334614	0.949605	20.3125	10.46	8.275	6.68612	30.7925	4.777	21.9415	200	0	0	0	222.2	0	0	0	0	0	422.2	2	0.38605	0.86075
1	4	25	21.6	8.505	113.95	386.4	0.161	74.908	0.5895	0.7905	2.4895	0.166411	0.54353	13.5055	15.645	11.27	6.42813	54.0335	6.6085	18.178	29.6	0	0	0	88.85	0	0	0	0	0	118.45	2	0.5883	0.9015
1	4	27.5	14.1	8.835	93.2	417.15	0.176	47.286	0.3035	0.706	0.3805	0.1825	0.53043	15.4395	12.015	8.805	6.38442	51.498	4.9495	27.3075	22.2	0	0	0	88.9	0	0	0	0	0	111.1	1.5	0.3414	0.99485
1	5	41.5	13.2	8.68	112.033	202.55	0.065	46.7485	0.5165	0.6175	0.1825	0.230875	0.47144	14.9845	10.19	7.795	5.28	27.62	4.705	19.894	118.5	0	0	0	392.55	0	0	0	0	0	511.05	4.5	0.922	0.6332
1	5	27.5	20.65	8.73667	107.533	302.883	0.133333	51.8855	0.4455	0.718	0.155	0.135067	0.601135	10.5355	14.655	11.53	5.72	32.3275	3.559	14.989	14.8	0	0	0	0	0	0	0	0	0	14.8	0.5	0.01	0.5
1	5	27.5	14.1375	8.37375	90.8125	362.375	0.16	52.205	0.27	1.0445	0.7855	0.1485	0.29249	12.581	13.575	9.755	5.71	33.7955	3.9755	36.259	14.8	0	0	0	133.3	0	0	0	0	0	148.1	3	0.774	0.77605
1	1	21	13.385	9.0095	103.7	88.5	0.04	11.736	0.2475	0.418	0.1585	0.414783	0.94903	11.207	35.87	20.39	13.7031	7.097	2.8895	14.8745	103.7	0	0	0	1274.1	0	0	0	0	0	1377.8	2.5	0.322	0.5845
1	1	16.5	21.6	9.13	137.3	112.3	0.055	13.12	0.264	0.7595	0.527	0.313489	0.8391	4.365	41.255	20.695	13.5262	8.2475	1.1795	17.2565	259.25	0	0	0	1200	0	7.4	0	0	0	1466.65	3	0.618	0.6575
1	1	22.5	13.75	8.675	110.45	105.9	0.05	12.8055	0.2875	0.5805	0.2015	0.2541	0.283395	4.3735	50.355	20.775	33.8051	8.361	1.2275	6.707	266.65	0	0	0	222.2	0	0	0	0	0	488.85	3.5	0.675	0.599
1	2	19.5	13.655	8.8615	100.41	87.73	0.04	11.8615	0.4135	0.4815	0.4315	0.359328	0.710755	11.165	23.475	12.815	62.7738	7.3785	2.9155	15.5335	7.4	0	0	0	7.4	0	0	0	0	0	14.8	1	0.3465	0.5
1	2	19	20.85	9.325	105.75	105.15	0.05	12.6215	0.4995	0.4125	0.497	0.2291	1.08561	3.4915	38.055	15.87	183.681	8.0815	1.0455	16.512	0	0	0	0	7.4	0	0	0	0	0	7.4	0.5	0.01	0.5
1	2	22.5	13.5	8.505	99.1	104.6	0.05	12.6325	0.306	0.626	0.1515	0.315467	0.691545	4.046	45.225	20.12	130.298	8.329	1.1605	1.129	244.45	0	0	0	229.6	0	7.4	0	0	0	481.45	3.5	0.891	0.795
1	3	20	13.81	8.3715	88.65	141.8	0.065	12.3775	0.247	0.5215	0.295	0.318339	1.01598	10.958	35.67	16.83	98.489	7.7255	3.2555	4.249	162.95	0	0	0	170.35	0	0	0	0	0	333.3	3	0.7795	0.7276
1	3	15	22.7	8.505	114.35	136.5	0.064	12.746	0.2925	0.4915	0.252	0.291789	0.931625	3.398	52.29	19.005	121.706	8.0915	1.0375	3.1915	103.7	0	0	0	340.75	0	0	0	0	0	444.45	2	0.5725	0.8918
1	3	18	14	8.625	117.9	112.6	0.0525	12.6975	0.3125	0.662	0.28	0.312933	0.69731	3.67	43.11	18.6	123.934	8.4345	1.284	1.281	14.8	0	0	0	155.55	0	0	0	0	0	170.35	2.5	0.73545	0.85815
1	4	24	13.655	8.482	91.15	160.13	0.0755	11.8125	0.078	0.494	0.4215	0.332806	0.683495	11.054	28.95	15.945	8.01292	7.1205	2.9455	5.6075	311.6	0	0	0	422.2	0	0	7.4	0	0	741.2	3	0.7332	0.7571
1	4	14.5	22.55	8.75	69.95	169.35	0.08	12.592	0.272	0.567	0.437	0.197756	0.75946	3.4515	38.335	18.77	6.94038	7.886	0.9765	3.956	214.8	0	0	0	140.75	0	0	0	0	0	355.55	2	0.5425	0.3701
1	4	19	13.95	8.55	95.2	104.75	0.0485	12.638	0.3185	0.626	0.1975	0.293389	0.76211	3.7185	31.465	20.69	7.78152	8.4115	1.223	1.592	274.05	0	0	0	229.65	0	0	0	0	0	503.7	3	0.817	0.77635
1	5	19	13.237	9.25	97.525	89.43	0.041	11.7695	0.3155	0.46	0.3645	0.539558	1.40944	10.945	29.05	14.5	7.96363	7.375	2.895	3.949	0	0	0	0	14.8	0	0	0	0	0	14.8	1	0.34655	0.5
1	5	20.5	20.65	8.965	109.9	121.2	0.056	11.7875	0.52	1.0475	0.59	0.144711	0.75855	3.5655	40.775	15.95	7.60071	7.9985	1.113	1.684	29.6	0	0	0	7.4	0	0	0	0	0	37	1.5	0.34655	1
1	5	23	13.35	8.64	110.3	104.95	0.05	12.8305	0.3135	0.6255	0.263	0.209956	0.7604	3.714	41.655	20.855	9.51048	8.2585	1.125	2.0315	14.8	0	0	0	29.6	0	0	0	0	0	44.4	1.5	0.5275	0.9786
2	1	35	14.925	8.645	97.35	1602.5	0.7875	568.849	0.725	1.4665	0.234	0.136903	0.33789	117.436	18.87	11.1	47.0719	415.951	15.428	35.0975	14.8	0	0	0	14.8	0	0	0	0	0	29.8	2	0.214	0.541
2	1	22.5	22.05	8.835	118.25	2442.2	1.26	738.358	0.4465	0.651	0.139	0.219456	0.4342	121.497	28.87	15.295	51.1178	489.427	19.651	33.9595	66.65	0	0	22.2	140.75	0	14.8	0	44.45	0	288.85	5.5	1.291	0.747
2	1	20	14.9	9.5825	141	2481.15	1.2775	735.865	0.6775	0.8045	0.1385	0.196667	0.28304	121.341	30.745	15.685	52.7122	490.583	20.4425	41.356	51.85	0	7.4	0	14.8	0	0	0	22.2	0	96.25	2.5	0.5375	0.866
2	2	42.5	14.1	8.89667	116.108	1612.62	0.784167	524.502	0.7	1.062	0.266	0.208461	0.459685	123.257	16.38	11.135	49.575	440.931	15.685	32.1185	14.8	0	0	0	111.1	0	0	0	0	0	125.9	2	0.287	0.719
2	2	22.5	20.7	8.865	110.117	2455.98	1.265	734.143	0.6635	0.749	0.138	0.173644	0.42098	121.042	37.005	26.12	56.8183	497.786	20.237	35.0015	7.4	0	0	0	7.4	0	0	0	0	0	14.8	1	0.01	1
2	2	22.5	14.5	9.55312	120.438	2470.12	1.26562	732.047	0.471	1.112	0.076	0.197933	0.41916	119.773	47.2	12.53	50.2035	492.308	20.359	41.5585	14.8	0	22.2	0	444.45	0	0	0	0	0	481.45	2.5	0.203	0.6875
2	3	40	14.82	8.763	114.29	1578.7	0.7635	519.034	0.711	0.7855	0.293	0.215633	0.49989	122.767	19.88	13.37	19.6467	438.119	15.748	31.222	0	0	0	0	7.4	0	0	0	0	0	7.4	0.5	0.01	0.5
2	3	22.5	20.95	8.495	96.1	2430.15	1.25	829.507	0.7285	0.817	0.1395	0.173644	0.387505	120.317	22.26	8.945	12.3515	490.337	19.851	33.7125	7.4	0	0	0	170.35	0	0	0	0	0	177.75	1	0.0865	0.2975
2	3	20	14.3333	9.30333	119.7	2467.5	1.25983	795.832	0.5485	0.946	0.073	0.188578	0.369815	121.193	31.565	12.3	29.4028	495.977	20.546	40.5535	37.05	0	66.65	0	1244.4	0	0	0	7.4	0	1355.5	3	0.4285	0.523
2	4	42.5	14.5917	8.81333	117.917	1567.47	0.757833	465.268	0.485	0.5915	0.3395	0.136903	0.53066	122.655	19.915	11.55	6.24649	441.839	15.7175	35.104	22.2	0	0	0	7.4	0	0	0	0	0	29.6	1	0.214	0.457
2	4	22.5	22.15	8.715	116.95	2454.65	1.2635	734.106	0.351	0.5965	0.169	0.171233	0.419135	120.954	24.485	9.09	5.91141	492.014	19.913	37.423	0	0	0	0	29.6	0	0	0	0	0	29.6	1	0.3465	0.5
2	4	20	14.2667	9.23667	111.883	2496.73	1.2875	736.811	0.4855	1.108	0.2085	0.194189	0.227645	120.273	43.73	22.34	6.13698	491.605	20.238	41.7065	14.8	0	0	0	0	0	0	0	0	0	14.8	1	0.145	0.478
2	5	35	15.95	8.61	116.4	1561.25	0.7565	515.067	0.606	1.1795	0.269	0.166439	0.283955	121.499	16.65	10.53	5.85041	440.857	16.005	32.6705	0	0	7.4	0	7.4	0	0	0	0	0	14.8	1	0.3465	0.5
2	5	22.5	21.05	8.7625	113.45	2440.65	1.2545	784.609	0.78	1.08	0.112	0.190522	0.444435	120.901	24.335	15.145	6.49649	499.098	20.3415	36.37	0	0	14.8	0	0	0	0	0	0	0	14.8	0.5	0.01	0.5
2	5	25	15.3	9.54833	144.617	2479.58	1.27667	783.544	0.617	1.1215	0.0695	0.222922	0.31106	120.684	33.3	12.22	5.90332	495.829	20.444	41.3605	0	0	7.4	0	0	0	0	0	0	0	7.4	0.5	0.01	0.5
2	1	30.5	13.835	8.6945	86.6765	890.6	0.4505	202.06	0.3755	0.43	0.189	0.23395	0.57477	48.6735	11.18	7.7	13.8631	200.427	4.6675	17.1175	140.75	0	0	0	955.55	0	0	0	0	0	1096.3	2.5	0.4515	0.6415
2	1	22	19.9	8.78	105.5	2229	1.1485	600.664	0.4335	0.81	0.2315	0.2489	0.686005	87.1695	13.51	8.95	12.4475	275.124	11.6605	24.276	51.85	0	0	0	66.6	0	0	0	0	0	118.45	2.5	0.616	0.9285
2	1	51	13.95	8.665	112.85	2981.95	1.566	976.339	0.388	0.549	0.2495	0.177289	0.390995	81.627	7.695	4.04	24.1287	346.897	14.052	54.2955	14.8	0	0	0	29.6	0	0	0	0	0	44.4	1.5	0.3185	0.9725
2	2	27.5	13.855	8.6065	93.76	876.63	0.445	197.095	0.4495	0.604	0.2115	0.217072	0.62842	48.168	6.19	4.345	29.6835	199.887	4.722	25.743	118.5	0	0	0	496.3	0	0	0	0	0	614.8	2	0.5595	0.8775
2	2	30	19.7	8.8	86.25	2545.75	1.3245	683.098	0.605	0.69	0.3655	0.110956	0.53273	97.6785	13.39	5.54	37.7563	329.543	13.138	20.0025	44.45	0	0	0	562.9	0	0	0	0	7.4	614.75	4	0.8125	0.6465
2	2	43.5	13.55	8.66	115.8	3357.25	1.7785	1135.27	0.6625	2.164	0.5825	0.230333	0.402705	96.4895	14.095	10.365	31.7408	430.977	16.8925	52.2375	14.8	0	0	0	222.25	0	0	0	0	0	237.05	3	0.9855	0.895
2	3	28	13.91	8.2015	83.55	4460.35	1.617	655.499	0.691	0.513	0.281	0.224306	1.15996	35.2565	8.75	6.685	34.0695	164.798	4.2875	19.981	22.2	0	0	0	496.15	0	0	0	0	0	518.35	2	0.35945	0.74465
2	3	25.5	19.95	8.98	105.725	2484.65	1.298	761.787	0.6025	0.5105	0.1765	0.113367	0.433415	96.4065	13.18	6.62	22.8896	324.997	12.919	24.055	14.8	0	51.85	0	44.45	0	0	0	0	7.4	118.5	3.5	1.03455	0.896
2	3	40.5	13.7	8.665	122.85	3710.85	1.976	1004.31	0.664	0.905	0.7255	0.162219	0.32437	109.922	12.385	7.96	31.2463	497.394	19.3485	49.721	37.05	0	0	0	59.25	0	0	0	0	7.4	103.7	3.5	0.7595	0.8805
2	4	39	14.155	8.457	83.25	1197.93	0.616	361.964	0.65	0.6345	0.2455	0.178494	0.48538	64.22	7.665	4.205	6.99765	272.127	5.767	24.938	59.1	0	0	0	229.6	0	0	0	0	14.8	303.5	4	0.9784	0.69215
2	4	44	18.2	8.34	80.82	11673.3	5.743	2695.25	0.4825	1.3445	1.0315	0.106133	0.21278	382.401	9.05	6.55	7.06476	1498.24	54.6015	47.6095	7.4	0	7.4	0	111.1	0	0	0	0	0	125.9	3	0.84875	0.8335
2	4	48	13.75	8.7	120.1	4087.85	2.1835	1050.89	0.645	1.0745	0.715	0.214661	0.36303	124.621	9.12	6.125	7.02613	553.642	21.3235	49.9045	14.8	0	0	0	177.7	0	0	0	0	0	192.5	3.5	1.03075	0.8882
2	5	36.5	13.487	8.87	89.675	471.48	0.2315	129.436	0.6565	0.5415	0.2785	0.414181	0.667235	68.53	6.575	4.04	7.14422	290.712	6.014	28.088	118.5	0	0	0	88.7	0	0	0	0	0	207.2	2.5	0.4792	0.82595
2	5	49.5	19.5	8.975	87.9	1063.5	0.528	267.568	0.5265	2.5715	0.5765	0.156767	0.66737	40.3455	8.26	4.58	6.31136	183.866	4.29	23.926	22.2	0	0	0	133.15	0	0	0	0	0	155.35	3	0.89355	0.8731
2	5	66.5	13.5	8.78	119.35	2094.15	1.082	578.913	0.563	2.3315	0.6085	0.172467	0.50173	58.839	7.47	3.665	6.40995	201.679	8.8965	51.242	29.65	0	0	0	237	0	0	0	0	0	266.65	2	0.635	0.44495
3	1	31	12.35	8.6	101.215	4423.32	2.3715	1109.52	0.754	0.8465	0.2175	0.1797	0.25756	193.212	14.37	5.19	15.2885	586.031	19.4215	37.135	14.8	0	0	0	14.8	0	0	0	0	0	29.6	2	0.541	0.841
3	1	35.5	21.2	8.415	94.05	5748.7	3.1129	1451.65	0.49	0.7735	0.4325	0.130244	0.316595	159.565	20.72	14.695	39.7504	811.835	31.865	46.7285	274.05	0	333.3	0	333.3	0	0	0	0	0	940.65	2.5	0.59	0.3255
3	1	40	14.2	8.375	104.65	6570.7	3.619	1659.47	0.5315	0.822	0.2115	0.109444	0.262835	249.079	12.835	8.765	29.1081	919.662	35.802	87.7175	22.2	0	422.15	0	385.15	0	0	0	14.8	0	844.3	4	0.938	0.701
3	2	32.5	12.55	8.565	94.01	4423.01	2.373	1093.04	0.716	0.5745	0.215	0.124244	0.456785	191.752	17.38	9	39.563	581.506	19.0665	37.2945	88.9	0	237	0	244.4	0	0	0	0	0	570.3	3	0.548	0.549
3	2	33	19.25	8.46	73.8	5655.05	3.0465	1423.4	0.527	1.104	0.4225	0.149533	0.41862	157.992	17.755	12.76	29.058	799.37	31.9085	48.0305	59.25	0	362.9	0	348.1	0	0	0	0	0	770.25	3	0.536	0.608
3	2	36.5	13.9	8.21	101.3	7201.55	3.998	1555.96	0.5085	1.1485	0.3385	0.120678	0.269585	233.314	15.14	9.645	26.1684	850.463	33.3955	66.3735	103.7	0	1140.75	0	1029.65	0	0	0	0	0	2274.1	4	0.954	0.6765
3	3	31.5	11.9	8.4	83.835	3173.25	1.699	1068.17	0.6965	0.5075	0.1435	0.155589	0.480515	188.152	14.205	8.265	14.4654	569.918	18.6865	36.5375	466.7	0	185.15	0	185.15	0	0	0	14.8	0	851.8	4	0.8773	0.6195
3	3	26	21.15	8.465	63	5536.75	2.9895	1397.83	0.521	0.6135	0.311	0.154356	0.44991	153.365	26.165	13.64	17.6639	781.15	30.6545	49.675	88.9	0	74.05	0	74.05	0	0	0	0	0	237	2.5	0.558	0.3053
3	3	35	13.6	8.285	85.95	6057.95	3.314	1510.81	0.4415	0.9795	0.279	0.279761	0.43286	227.414	18.745	7.565	5.96664	840.318	33.033	67.338	511.1	0	385.2	0	385.2	0	0	0	0	0	1281.5	2.5	0.61275	0.78165
3	4	23.5	13.3	8.53	84.725	3913.56	2.0835	967.183	0.7025	0.5955	0.2535	0.154383	0.61125	173.33	13.71	8.155	6.04288	518.835	17.644	38.119	362.95	0	296.3	0	288.9	0	0	0	0	0	948.15	4	0.8862	0.60795
3	4	28.5	19.95	8.505	74.05	3945.55	2.083	1066.2	0.4355	0.865	0.3155	0.465389	0.561555	183.601	15.615	12.785	6.43774	346.386	15.9525	40.3915	51.85	22.2	59.2	0	59.2	0	0	0	0	0	192.45	4	1.2975	0.91525
3	4	43.5	14.45	8.36	90.4	5695.25	3.1035	1413.87	0.764	0.7885	0.344	0.361136	0.59357	211.733	12.81	6.6	6.32509	778.162	30.705	87.949	133.35	0	111.1	0	111.1	0	0	0	0	0	355.55	2.5	0.7671	0.88075
3	5	37.5	13.3	8.3	95.5	7978.55	4.15	2162.44	0.456	0.555	0.314	0.192422	0.39357	422.202	7.57	4.125	6.16315	1504.87	37.0775	53.8125	140.9	525.95	140.7	0	133.3	0	0	0	0	0	940.85	6.5	1.241	0.58865
3	5	23.5	22.85	7.615	97.55	6744.1	3.0245	1481.08	0.4785	0.283	0.1965	0.176567	0.5317	218.456	14.41	6.4	6.12641	392.027	14.671	44.2845	37.2	0	148.1	0	96.25	0	0	0	0	0	281.55	5.5	1.4585	0.81305
3	5	67.5	13.75	7.895	94.75	11014	4.7585	2117.94	0.7745	0.8285	0.3845	0.291214	0.52256	393.555	9.165	5.41	6.32719	1499.18	55.8615	78.781	29.65	0	140.7	14.8	118.5	0	0	0	0	0	303.65	6	1.3436	0.73865
3	1	42.5	13.85	8.675	109.917	2949.25	1.51833	992.29	0.65	0.5615	0.252223	0.242044	0.406755	262.894	11.49	8.145	7.68524	764.054	25.4095	44.8095	281.5	0	0	0	192.6	0	0	0	0	0	474.1	2	0.326	0.82
3	1	25	19.5833	9.13333	100.367	5315.12	3.88	1553.15	0.526	1.1075	0.0102168	0.274911	0.355505	274.488	13.185	8.86	7.73872	1021.14	37.788	55.967	407.4	0	14.8	0	970.35	0	0	0	7.4	0	1399.95	4.5	0.722	0.4785
3	1	32.5	14.5833	8.97167	99.4167	6217.32	3.40383	1220.01	0.559	1.7505	0.0161485	0.194256	0.416865	351.647	13.18	6.585	59.7818	1287.19	47.171	81.5565	259.25	0	22.2	0	740.75	0	0	0	0	0	1022.2	3	0.8505	0.6995
3	2	40	13.9583	8.63333	109.292	3143.82	1.63067	923.644	0.6555	0.542	0.005	0.259656	0.435	275.221	10.205	6.165	98.955	801.443	26.876	52.8295	266.65	0	0	0	422.2	0	0	0	0	0	688.85	3	0.8635	0.851
3	2	25	19.75	9.04571	104.793	5381.89	2.92436	1427.41	0.4505	0.93	0.00857934	0.267678	0.24001	275.603	12.73	8.195	116.439	1045.01	38.3245	59.278	1200	0	711.15	44.45	1800	14.8	0	7.4	44.45	0	3822.25	8.5	1.417	0.4875
3	2	30	15.0071	9.08857	123.643	6435.64	3.54429	1287.6	0.5555	0.802	0.00739852	0.209	0.48732	278.262	15.405	7.835	119.022	1308.07	47.883	86.8195	296.3	0	0	0	985.15	0	0	7.4	0	0	1288.85	3.5	0.7715	0.6245
3	3	40	14.79	8.591	107.13	3251.2	1.687	993.038	0.67	0.6085	0.00561347	0.241778	0.41761	276.065	11.695	5.065	15.1795	804.64	27.2565	44.9715	688.9	0	0	0	37	0	0	0	0	0	725.9	2	0.28195	0.66815
3	3	27.5	19.35	8.965	79.3	5129.7	2.77433	1495.84	0.4725	0.8245	0.00760609	0.282144	0.54116	262.177	17.625	6.85	38.2541	1019.76	37.5255	56.5295	311.1	0	133.35	0	1007.45	0	0	0	0	0	1451.9	4.5	1.1415	0.73295
3	3	32.5	14.8167	9.18833	132.667	6116.28	3.35467	1824.86	0.495	1.075	0.00991697	0.1807	0.562145	243.495	10.56	6.445	6.56998	1204.76	44.3795	85.485	533.35	0	22.2	0	229.65	0	0	0	0	0	785.2	3.5	0.9375	0.7449
3	4	37.5	13.8	8.47333	92.5833	3118.98	1.61167	641.923	0.708	0.7785	0.00718173	0.147753	0.38036	276.682	9.745	4.535	6.06547	813.808	28.0345	46.134	125.95	0	118.5	0	59.25	0	0	0	0	0	303.7	4	1.16835	0.8333
3	4	20	18.95	8.6825	71.925	5132.65	2.78	1315.42	0.4075	0.807	0.00744465	0.279733	0.283295	267.106	20.15	11.3	14.2463	995.497	38.0335	55.2575	14.8	0	0	0	325.9	0	0	0	0	0	340.7	4	0.78835	0.55255
3	4	28.5	14.4	8.7925	115.275	6298.65	3.448	1807.51	0.426	2.016	0.0185978	0.1979	0.6248	267.49	12.65	8.06	6.17744	1262.29	46.0925	108.314	140.7	0	0	0	340.75	0	0	0	0	0	481.45	2	0.44905	0.7972
3	5	47.5	13.4833	8.615	61.35	1911.33	0.955	439.901	0.724	1.724	0.0887472	0.121231	0.48255	175.293	10.595	7.23	6.15979	462.248	20.769	42.6065	111.1	0	111.1	0	155.5	0	7.4	0	0	0	385.1	5	0.95845	0.5891
3	5	40	19.15	8.66	94.9	4563.4	2.4535	1188.56	0.491	1.5865	0.125443	0.166411	0.32734	129.227	11.06	7.705	6.63502	386.615	15.107	53.1315	162.95	0	37	0	585.2	0	0	0	0	0	785.15	2.5	0.41615	0.78735
3	5	52.5	15.1	8.86	118.4	3930.2	2.1075	1184.77	0.6265	2.8435	0.0224262	0.107833	0.60868	72.862	8.415	5.48	6.40147	213.019	9.16	86.2655	325.9	0	177.8	0	481.5	0	0	0	0	0	985.2	2.5	0.72875	0.84945
